# Supplementary material for: Development of a high-throughput screening platform for C. difficile toxin synthesis inhibitors unveils meclizine as an antivirulence agent
Source: Antimicrob Agents Chemother. 2025 Dec 17;70(2):e00960-25. doi: 10.1128/aac.00960-25 (PMC12888876; doi:10.1128/aac.00960-25)
Supplement: Table S2 — Significantly transcribed genes in C. difficile R20291 in response to meclizine compared to untreated controls. [file aac.00960-25-s0003.xlsx]

## Sheet: Significantly altered genes
Table S2. Significantly transcribed genes in C. difficile R20291 in response to meclizine compared to untreated controls.
Name	Gene ID	Function	Log2FC	FDR	P value	Definitions	Description
CDR20291_2850	CDR20291_2850	PTS system, IIb component	5.28766	8.31237e-78	4.79237e-81	Gene	Annotated gene name or Gene ID for hypothetical proteins
CDR20291_2848	CDR20291_2848	putative glycosyl hydrolase	5.10462	1.03702e-31	1.49469e-34	Log2FC	Log2 value of the fold change in the mRNA levels quantified between Control and Meclizine-treated sample (log2FC of 1 = Fold change of 2)
CDR20291_2852	CDR20291_2852	putative transcriptional antiterminator	5.04183	4.55016e-87	1.31166e-90	FDR	False Discovery Rate
CDR20291_2849	CDR20291_2849	PTS system, IIc component	4.90538	8.27045e-71	7.1523e-74	P Value	Value for probability of error
CDR20291_2851	CDR20291_2851	PTS system, IIa component	4.75917	5.47409e-56	6.31201e-59	Sheet "All genes"	List of all genes found in the RNAseq irrespective of whether they were significantly expressed, compared to untreated controls
argE	CDR20291_0306	acetylornithine deacetylase ArgE	4.50626	1.13575e-06	4.81279e-08
CDR20291_0307	CDR20291_0307	conserved hypothetical protein	4.43732	7.8578e-08	2.47136e-09
rbsA	CDR20291_0304	putative D-ribose ABC transporter	4.4111	3.023e-07	1.12415e-08
rbsC	CDR20291_0305	putative D-ribose ABC transporter	4.15743	7.84957e-07	3.23577e-08
rbsB	CDR20291_0303	putative D-ribose ABC transporter	3.49637	8.92586e-06	4.78585e-07
CDR20291_1487	CDR20291_1487	predicted ABC transporter of D-ribose	3.31912	6.86659e-10	1.16785e-11
CDR20291_1486	CDR20291_1486	predicted ABC transporter of D-ribose	3.27499	7.37452e-12	8.07817e-14
CDR20291_1844	CDR20291_1844	putative ethanolamine/propanediol utilization protein	3.09734	3.21776e-05	1.92936e-06
CDR20291_1485	CDR20291_1485	predicted ABC transporter of D-ribose	3.02514	1.50877e-08	3.43594e-10
grdC	CDR20291_2238	glycine reductase	2.92161	3.9111e-16	1.91665e-18
ntpG	CDR20291_2790	V-type sodium ATP synthase subunit G	2.87728	2.26661e-12	1.96017e-14
ntpK	CDR20291_2793	V-type sodium ATP synthase subunit K	2.80806	5.71936e-11	7.58405e-13
trxA2	CDR20291_2242	thioredoxin	2.73703	7.53595e-10	1.34687e-11
CDR20291_2509	CDR20291_2509	putative membrane protein	2.67595	2.85228e-16	1.31555e-18
eutA	CDR20291_1833	putative ethanolamine/propanediol utilisation protein	2.52801	8.57531e-11	1.18655e-12
buk	CDR20291_0112	butyrate kinase	2.52555	3.26856e-18	9.4222e-21
trxB3	CDR20291_2243	thioredoxin reductase	2.5144	8.6178e-08	2.83202e-09
CDR20291_2863	CDR20291_2863	putative phosphosugar isomerase	2.50057	1.06275e-08	2.38958e-10
CDR20291_1484	CDR20291_1484	hypothetical protein	2.48601	7.37452e-12	7.71301e-14
ntpE	CDR20291_2792	V-type sodium ATP synthase subunit E	2.48252	3.94442e-07	1.52364e-08
ntpC	CDR20291_2791	V-type sodium ATP synthase subunit C	2.48224	4.44217e-13	3.32939e-15
CDR20291_1007	CDR20291_1007	conserved hypothetical protein	2.47287	1.60786e-09	2.96636e-11
rbsK	CDR20291_0302	putative ribokinase	2.44265	2.77357e-05	1.64703e-06
ntpD	CDR20291_2787	V-type sodium ATP synthase subunit D	2.43416	9.30375e-12	1.04597e-13
etfB3	CDR20291_1008	electron transfer flavoprotein beta-subunit	2.42769	1.77578e-09	3.37854e-11
CDR20291_1813	CDR20291_1813	putative regulatory protein	2.42203	3.38515e-17	1.46374e-19
etfA3	CDR20291_1009	electron transfer flavoprotein alpha-subunit	2.39461	2.70484e-12	2.41712e-14
CDR20291_2971	CDR20291_2971	PTS system, IIabc component	2.38668	1.53881e-15	7.98458e-18
grdE	CDR20291_2241	glycine reductase	2.35598	1.72967e-11	2.09415e-13
CDR20291_1837	CDR20291_1837	putative ethanolamine/propanediol utilisation protein	2.3545	1.88277e-10	2.82225e-12
CDR20291_0113	CDR20291_0113	putative ATP/GTP-binding protein	2.34744	3.17458e-20	5.49076e-23
eutM	CDR20291_1839	putative ethanolamine/propanediol utilization protein	2.3324	8.3997e-07	3.48676e-08
eutC	CDR20291_1835	putative ethanolamine/propanediol ammonia-lyase light chain	2.32882	5.23648e-08	1.5246e-09
CDR20291_2137	CDR20291_2137	conserved hypothetical protein	2.32099	5.70049e-18	1.83292e-20
mtlD	CDR20291_2220	mannitol-1-phosphate 5-dehydrogenase	2.31938	0.0116023	0.00133113
grdA	CDR20291_2240	glycine reductase	2.30718	1.68153e-08	3.92631e-10
CDR20291_0117	CDR20291_0117	putative subunit of oxidoreductase	2.29083	4.05621e-19	1.05235e-21
gluD	CDR20291_0180	NAD-specific glutamate dehydrogenase	2.26561	2.82674e-12	2.60755e-14
eutB	CDR20291_1834	putative ethanolamine/propanediol ammonia-lyase heavy chain	2.25571	2.03099e-09	3.92263e-11
ntpA	CDR20291_2789	V-type sodium ATP synthase subunit A	2.2553	3.8447e-09	7.86894e-11
CDR20291_1691	CDR20291_1691	putative nitrite and sulfite reductase subunit	2.25436	1.61017e-07	5.56993e-09
mtlF	CDR20291_2221	predicted PEP-driven transporter of D-mannitol	2.23617	0.0087622	0.000982559
grdD	CDR20291_2237	glycine reductase	2.22985	3.02457e-11	3.83629e-13
ntpB	CDR20291_2788	V-type sodium ATP synthase subunit B	2.22552	2.72259e-13	1.96208e-15
malY	CDR20291_2864	putative bifunctional protein: repressor/cystathionine beta-lyase	2.20614	2.05681e-07	7.35211e-09
CDR20291_3019	CDR20291_3019	conserved hypothetical protein	2.17304	9.24079e-11	1.30527e-12
CDR20291_1838	CDR20291_1838	putative ethanolamine/propanediol utilisation aldehyde-alcohol dehydrogenase	2.15685	6.05944e-09	1.31005e-10
CDR20291_0115	CDR20291_0115	putative oxidoreductase, thiamine diP-binding subunit	2.15485	5.0067e-13	3.89683e-15
CDR20291_0116	CDR20291_0116	putative subunit of oxidoreductase	2.1492	5.16065e-13	4.16542e-15
srlA	CDR20291_2309	predicted PEP-driven transporter of D-sorbitol	2.14173	0.00146263	0.00012691
CDR20291_0114	CDR20291_0114	ferredoxin	2.13403	8.38443e-14	5.559e-16
CDR20291_1692	CDR20291_1692	putative pyridine nucleotide-disulfide oxidoreductase	2.12456	8.25965e-08	2.66755e-09
abgB1	CDR20291_0308	putative aminobenzoyl-glutamate utilization protein	2.06782	0.000284525	2.09149e-05
CDR20291_1070	CDR20291_1070	cell surface protein	2.06048	6.02254e-20	1.38888e-22
CDR20291_1779	CDR20291_1779	putative uncharacterized protein	2.05682	1.82416e-11	2.26114e-13
eutT	CDR20291_1840	putative ethanolamine/propanediol utilization cobalamin adenosyltransferase	2.019	2.73182e-07	1.00799e-08
CDR20291_2928	CDR20291_2928	PTS system, IIabc component	2.01309	7.37452e-12	7.9118e-14
CDR20291_2927	CDR20291_2927	putative cellobiose-phosphate degrading protein	2.01163	3.29015e-12	3.12987e-14
eutL	CDR20291_1836	putative ethanolamine/propanediol utilization protein	1.98624	4.2708e-08	1.23113e-09
CDR20291_2336	CDR20291_2336	putative sigma 54 modulation protein	1.97058	2.64017e-06	1.22533e-07
CDR20291_3285	CDR20291_3285	putative uncharacterized protein; flags: precursor	1.96729	5.27158e-14	3.19121e-16
CDR20291_2298	CDR20291_2298	putative multidrug efflux pump, membrane protein	1.9424	5.70049e-18	1.97192e-20
ntpI	CDR20291_2794	V-type sodium ATP synthase subunit I	1.94123	3.40006e-08	9.40923e-10
CDR20291_0517	CDR20291_0517	putative membrane protein	1.92838	4.49129e-11	5.82612e-13
CDR20291_3020	CDR20291_3020	putative transcriptional regulator	1.90822	1.3572e-07	4.61658e-09
CDR20291_2296	CDR20291_2296	putative lipoprotein	1.88558	4.99618e-15	2.73645e-17
tagK	CDR20291_2915	putative tagatose (1)-phosphate-kinase	1.87149	0.000320923	2.3868e-05
CDR20291_1010	CDR20291_1010	putative FAD/FMN-containing dehydrogenase	1.86569	2.20735e-09	4.32688e-11
CDR20291_2297	CDR20291_2297	putative multidrug efflux pump, membrane protein	1.86096	7.09513e-12	7.15853e-14
tagT	CDR20291_2914	PTS system, IIabc component	1.85096	2.90874e-06	1.35836e-07
CDR20291_1778	CDR20291_1778	putative uncharacterized protein	1.84606	5.53355e-14	3.50931e-16
CDR20291_2973	CDR20291_2973	putative glycosyl hydrolase	1.83679	2.5076e-10	3.97573e-12
CDR20291_1483	CDR20291_1483	putative N-acetylglucosamine kinase	1.8357	3.11343e-06	1.4719e-07
CDR20291_1841	CDR20291_1841	putative propanediol/ethanolamine utilization protein	1.82999	2.74085e-05	1.6197e-06
pduQ	CDR20291_1828	putative ethanolamine/propanediol utilization propanol dehydrogenase	1.7972	2.05532e-08	5.1546e-10
eutN	CDR20291_1843	putative ethanolamine/propanediol utilization protein	1.78298	0.000303272	2.23804e-05
CDR20291_2295	CDR20291_2295	MarR-family transcriptional regulator	1.75927	1.87338e-06	8.42452e-08
grdX	CDR20291_2244	putative glycine reductase complex component	1.75129	1.17193e-05	6.48633e-07
nanA	CDR20291_2139	N-acetylneuraminate lyase	1.74217	1.2122e-10	1.7472e-12
CDR20291_1380	CDR20291_1380	two-component response regulator	1.73358	1.90683e-08	4.67227e-10
celC	CDR20291_2776	predicted PEP-driven transporter of lichenan	1.70446	9.42082e-12	1.08629e-13
CDR20291_2853	CDR20291_2853	putative sugar uptake protein	1.66954	6.44106e-07	2.63658e-08
CDR20291_2418	CDR20291_2418	putative membrane protein	1.6317	6.38778e-07	2.59636e-08
CDR20291_1765	CDR20291_1765	putative uncharacterized protein	1.61908	0.000127021	8.71461e-06
CDR20291_1842	CDR20291_1842	putative ethanolamine utilization/propanediol conserved hypothetical protein	1.61861	0.000345429	2.58187e-05
CDR20291_1558	CDR20291_1558	conserved hypothetical protein	1.59548	5.75482e-12	5.64035e-14
malX	CDR20291_2865	PTS system, maltose and glucose-specific IIbc component	1.59139	1.42802e-05	8.0684e-07
eutQ	CDR20291_1846	putative ethanolamine/propanediol utilization protein	1.58688	6.12646e-05	3.88533e-06
CDR20291_2642	CDR20291_2642	hypothetical protein	1.5739	2.54876e-08	6.75948e-10
pduU	CDR20291_1829	putative ethanolamine/propanediol utilization protein	1.56811	1.7061e-08	4.03287e-10
CDR20291_0649	CDR20291_0649	putative methylenetetrahydrofolate reductase	1.53421	4.80679e-05	2.97913e-06
CDR20291_2739	CDR20291_2739	conserved hypothetical protein	1.5286	1.06329e-06	4.47507e-08
CDR20291_2939	CDR20291_2939	PTS system, IIbc component	1.52498	4.82665e-05	3.00535e-06
ptb	CDR20291_0111	phosphate butyryltransferase	1.52033	1.66236e-09	3.11483e-11
ribB	CDR20291_1597	riboflavin synthase alpha chain	1.50639	2.51899e-07	9.22202e-09
nanE	CDR20291_2140	putative N-acetylmannosamine-6-phosphate 2-epimerase	1.50261	1.96388e-08	4.86864e-10
CDR20291_0516	CDR20291_0516	putative cation transporting ATPase	1.50079	2.11376e-10	3.24508e-12
cooC	CDR20291_0644	putative carbon monoxide dehydrogenase accessory protein	1.49658	1.03381e-05	5.63246e-07
eutH	CDR20291_1845	putative ethanolamine/propanediol transporter	1.49494	0.00102183	8.66008e-05
CDR20291_2419	CDR20291_2419	putative aminotransferase	1.49212	3.46108e-07	1.29703e-08
CDR20291_0721	CDR20291_0721	putative NUDIX-family hydrolase	1.48668	4.70939e-07	1.84629e-08
CDR20291_2737	CDR20291_2737	conserved hypothetical protein	1.48617	5.85909e-06	2.9895e-07
CDR20291_2777	CDR20291_2777	conserved hypothetical protein	1.48319	1.05006e-07	3.51129e-09
CDR20291_0650	CDR20291_0650	putative carbon monoxide dehydrogenase/acetyl-CoA synthase complex, dihydrolipoyl dehydrogenase subunit	1.46523	3.57228e-06	1.71972e-07
folD	CDR20291_0647	putative FolD bifunctional protein	1.46378	1.93979e-05	1.12954e-06
CDR20291_0665	CDR20291_0665	putative exported protein	1.45153	1.59886e-05	9.12579e-07
CDR20291_2138	CDR20291_2138	putative sodium:solute symporter	1.41245	1.24104e-07	4.18569e-09
CDR20291_0651	CDR20291_0651	putative carbon monoxide dehydrogenase/acetyl-CoA synthase complex, nickel-inserting subunit	1.41219	1.77109e-05	1.0262e-06
CDR20291_1781	CDR20291_1781	putative uncharacterized protein	1.3971	0.00147561	0.000128887
CDR20291_0614	CDR20291_0614	conserved hypothetical protein	1.39578	0.00124951	0.000107697
CDR20291_0648	CDR20291_0648	conserved hypothetical protein	1.38809	1.53186e-05	8.69926e-07
CDR20291_1782	CDR20291_1782	putative uncharacterized protein	1.38381	0.00053399	4.23144e-05
CDR20291_1905	CDR20291_1905	putative transcriptional regulator	1.3774	0.00729204	0.000794578
CDR20291_2795	CDR20291_2795	conserved hypothetical protein	1.37318	2.25211e-05	1.32439e-06
CDR20291_0642	CDR20291_0642	putative phosphate butyryltransferase	1.37138	3.05466e-09	6.07586e-11
ribD	CDR20291_1598	riboflavin biosynthesis protein	1.36796	2.14684e-08	5.50788e-10
CDR20291_3139	CDR20291_3139	PTS system, IIa component	1.35987	0.0328095	0.00445468
CDR20291_0653	CDR20291_0653	putative carbon monoxide dehydrogenase/acetyl-CoA synthase complex, alpha subunit	1.35348	7.89477e-05	5.12056e-06
celB	CDR20291_2779	predicted PEP-driven transporter of lichenan	1.35091	1.23124e-05	6.85006e-07
ribA	CDR20291_1596	riboflavin biosynthesis protein	1.34386	9.0953e-05	5.95166e-06
CDR20291_2391	CDR20291_2391	hypothetical protein	1.33586	1.79808e-06	7.95919e-08
CDR20291_0652	CDR20291_0652	putative carbon monoxide dehydrogenase/acetyl-CoA synthase complex, small subunit	1.31955	3.92989e-05	2.41299e-06
CDR20291_3187A	CDR20291_3187A	autoinducer prepeptide	1.31909	0.00545868	0.000564908
CDR20291_0430	CDR20291_0430	carbon-nitrogen hydrolase	1.31778	7.24677e-08	2.25613e-09
pduV	CDR20291_1830	putative ethanolamine/propanediol utilization protein	1.31353	9.57758e-06	5.16289e-07
CDR20291_0654	CDR20291_0654	putative carbon monoxide dehydrogenase/acetyl-CoA synthase complex, methyltransferase subunit	1.29754	0.000348267	2.62028e-05
celF	CDR20291_2778	6-phospho-beta-glucosidase	1.29694	3.73447e-05	2.27147e-06
fldX	CDR20291_1925	flavodoxin	1.28578	0.00275155	0.000257785
dpaL2	CDR20291_3040	diaminopropionate ammonia-lyase	1.27973	7.07959e-05	4.5102e-06
CDR20291_2062	CDR20291_2062	radical SAM-superfamily protein	1.27932	7.74982e-06	4.08826e-07
CDR20291_0690	CDR20291_0690	putative transcription antiterminator	1.26505	0.00110991	9.43854e-05
fchA	CDR20291_0646	methenyltetrahydrofolate cyclohydrolase	1.2649	0.000161802	1.15206e-05
CDR20291_0655	CDR20291_0655	putative carbon monoxide dehydrogenase/acetyl-CoA synthase complex, beta subunit	1.25891	0.000472618	3.66487e-05
CDR20291_2212	CDR20291_2212	putative carbohydrate dehydrogenase	1.249	0.0415412	0.00583181
CDR20291_3278	CDR20291_3278	putative exported protein precursor	1.24011	0.0019706	0.000177235
yobD	CDR20291_1766	transcription regulator (yobd protein)	1.23989	0.000133174	9.17515e-06
licB	CDR20291_2780	predicted PEP-driven transporter of lichenan	1.2384	1.82192e-06	8.14059e-08
CDR20291_0146	CDR20291_0146	putative riboflavin transporter	1.21525	1.88404e-07	6.62591e-09
fhs	CDR20291_0645	formate--tetrahydrofolate ligase	1.21265	0.000146668	1.02739e-05
zupT	CDR20291_0946	zinc transporter	1.20807	0.000345429	2.58898e-05
CDR20291_1187	CDR20291_1187	transcriptional regulator EsrR	1.20141	0.000406143	3.09085e-05
CDR20291_0283	CDR20291_0283	conserved hypothetical protein	1.19855	4.76438e-07	1.88158e-08
CDR20291_2229	CDR20291_2229	conserved hypothetical protein	1.19363	0.000800032	6.59583e-05
CDR20291_3189	CDR20291_3189	dna-binding response regulator, lyttr family	1.19282	0.00377498	0.000366725
ribH	CDR20291_1595	riboflavin synthase beta chain (6,7-dimethyl-8-ribityllumazine synthase)	1.19207	0.000156808	1.10295e-05
CDR20291_3140	CDR20291_3140	PTS system, IIb component	1.19064	0.0400406	0.00557498
hadI	CDR20291_0367	2-hydroxyisocaproyl-CoA dehydratase activator	1.18974	0.000238824	1.72801e-05
etfB1	CDR20291_0371	electron transfer flavoprotein beta-subunit	1.17112	0.000759115	6.21472e-05
hadB	CDR20291_0368	(R)-2-hydroxyisocaproyl-CoA dehydratase	1.15458	0.00066319	5.37205e-05
CDR20291_1624	CDR20291_1624	putative membrane protein	1.11954	0.0011856	0.000101847
CDR20291_3524	CDR20291_3524	putative amino acid aminotransferase	1.10279	0.000408978	3.12422e-05
CDR20291_0363	CDR20291_0363	Radical SAM-superfamily protein	1.10058	1.52176e-06	6.62399e-08
acdB	CDR20291_0370	acyl-CoA dehydrogenase, short-chain specific	1.09782	0.00259712	0.00024107
CDR20291_2840	CDR20291_2840	putative carbohydrate permease	1.0918	0.013668	0.00159572
CDR20291_0705	CDR20291_0705	LacI-family transcriptional regulator	1.07953	3.06473e-06	1.44004e-07
CDR20291_2926	CDR20291_2926	phosphosugar-binding transcriptional regulator	1.07021	0.00093272	7.77043e-05
CDR20291_1188	CDR20291_1188	membrane protein involved in daptomycin resistance	1.06793	0.00101257	8.52318e-05
CDR20291_0364	CDR20291_0364	putative membrane protein	1.06463	5.42019e-06	2.71869e-07
gcvH	CDR20291_0656	putative glycine cleavage system H protein	1.06423	0.000279007	2.03484e-05
cooS	CDR20291_0643	putative bifunctional carbon monoxide dehydrogenase/acetyl-CoA synthase	1.05228	0.000551211	4.40143e-05
CDR20291_1393	CDR20291_1393	hypothetical protein	1.04081	0.00148737	0.000130772
etfA1	CDR20291_0372	electron transfer flavoprotein alpha-subunit	1.03262	0.00153249	0.000136065
CDR20291_0550	CDR20291_0550	putative membrane protein	1.0294	0.0142348	0.00168932
CDR20291_2136	CDR20291_2136	hypothetical protein	1.02808	0.00111423	9.51567e-05
hadC	CDR20291_0369	(R)-2-hydroxyisocaproyl-CoA dehydratase	1.02301	0.00459701	0.000459833
pgmB	CDR20291_2972	beta-phosphoglucomutase	1.01098	0.00218911	0.000199412
ptsG	CDR20291_2555	PTS system, glucose-specific IIbc component (fragment)	1.00137	0.00619782	0.000661054
CDR20291_2981	CDR20291_2981	putative ABC transporter, ATP-binding protein	-1.00796	0.00325797	0.000308986
rpsO	CDR20291_1157	30S ribosomal protein S15	-1.0164	0.0004965	3.86437e-05
CDR20291_0999	CDR20291_0999	conserved hypothetical protein	-1.0181	0.00188924	0.000169373
CDR20291_2398	CDR20291_2398	putative transporter	-1.01841	9.16684e-05	6.05133e-06
CDR20291_2483	CDR20291_2483	putative pseudouridylate synthase	-1.02172	3.53091e-05	2.13748e-06
CDR20291_2252	CDR20291_2252	putative sulfonate ABC transporter, substrate-binding lipoprotein	-1.02189	3.7715e-05	2.30486e-06
CDR20291_1250	CDR20291_1250	putative oligopeptide transporter	-1.02217	0.000701116	5.71968e-05
CDR20291_1626	CDR20291_1626	putative sodium/phosphate cotransporter	-1.02296	0.00450696	0.000448803
CDR20291_0689	CDR20291_0689	putative ATP-dependent RNA helicase	-1.02628	9.85001e-05	6.5591e-06
rpmG	CDR20291_0052	50S ribosomal protein L33	-1.02831	9.15091e-05	6.01443e-06
secE	CDR20291_0053	preprotein translocase SecE subunit	-1.03504	0.000216869	1.56291e-05
rpsL	CDR20291_0062	30S ribosomal protein S12	-1.05047	0.000522253	4.10998e-05
lspA	CDR20291_2484	lipoprotein signal peptidase	-1.05525	0.0158321	0.00191226
CDR20291_2397	CDR20291_2397	TetR-family transcriptional regulator	-1.06208	0.00586167	0.000615062
CDR20291_2254	CDR20291_2254	putative permease	-1.06564	5.78505e-06	2.91838e-07
CDR20291_3340	CDR20291_3340	putative type IV prepilin leader peptidase	-1.06989	0.00204938	0.000184911
CDR20291_1290	CDR20291_1290	putative membrane protein	-1.08269	6.99791e-06	3.67143e-07
CDR20291_2656	CDR20291_2656	putative cell-wall hydrolase	-1.09166	1.13127e-05	6.19607e-07
CDR20291_2557	CDR20291_2557	putative Na(+)/H(+) antiporter	-1.09676	1.79808e-06	7.98223e-08
appD	CDR20291_2559	predicted ABC transporter of an oligopeptide	-1.09878	8.67343e-06	4.62549e-07
rpsR	CDR20291_3521	30S ribosomal protein S18	-1.10204	0.000158859	1.12195e-05
CDR20291_2288	CDR20291_2288	conserved hypothetical protein	-1.10436	3.46744e-06	1.65926e-07
infC	CDR20291_0611	translation initiation factor IF-3	-1.1131	8.50933e-05	5.5437e-06
CDR20291_0538	CDR20291_0538	TetR-family transcriptional regulator	-1.11478	2.14159e-05	1.25322e-06
CDR20291_2014	CDR20291_2014	putative xanthine/uracil permease	-1.12379	8.12912e-06	4.31178e-07
CDR20291_0717	CDR20291_0717	putative membrane protein	-1.13531	6.87686e-06	3.5881e-07
nusG	CDR20291_0054	transcription antitermination protein	-1.1535	5.17703e-05	3.23844e-06
CDR20291_1774	CDR20291_1774	putative uncharacterized protein	-1.16744	5.16971e-06	2.57815e-07
CDR20291_0850	CDR20291_0850	putative signaling protein	-1.16819	4.33377e-05	2.67347e-06
CDR20291_1066	CDR20291_1066	putative protease	-1.18246	4.1077e-06	2.03668e-07
CDR20291_0102	CDR20291_0102	50S ribosomal protein L13 (pseudogene)	-1.19597	6.02367e-06	3.09084e-07
rplL	CDR20291_0058	50S ribosomal protein L7/L12	-1.20093	1.18814e-06	5.13752e-08
appF	CDR20291_2558	predicted ABC transporter of an oligopeptide	-1.21441	1.18719e-06	5.09368e-08
CDR20291_2029	CDR20291_2029	putative cations transporter	-1.21516	5.06676e-07	2.0156e-08
CDR20291_2983	CDR20291_2983	abc-type fe3+ transport system periplasmic component-like protein precursor	-1.22159	6.67954e-08	2.01656e-09
CDR20291_2253	CDR20291_2253	putative exported protein	-1.23008	3.90509e-06	1.92173e-07
appB	CDR20291_2561	predicted ABC transporter of an oligopeptide	-1.24639	8.25965e-08	2.69052e-09
ptsH	CDR20291_2644	PTS system, phosphocarrier protein	-1.24905	5.13891e-07	2.05912e-08
rplU	CDR20291_0998	50S ribosomal protein L21	-1.25521	1.13901e-05	6.27126e-07
CDR20291_1354	CDR20291_1354	putative drug/sodium antiporters	-1.26091	1.75957e-05	1.01445e-06
CDR20291_2485	CDR20291_2485	putative oligosaccharide deacetylase	-1.27142	0.00053399	4.23313e-05
CDR20291_0879	CDR20291_0879	putative transcriptional regulator	-1.27266	0.0060113	0.000634228
CDR20291_0804	CDR20291_0804	putative ABC transporter	-1.28365	1.4168e-05	7.96416e-07
fusA	CDR20291_0064	translation elongation factor G	-1.28792	7.82046e-05	5.04982e-06
rpsG	CDR20291_0063	30S ribosomal protein S7	-1.31207	0.000106104	7.1572e-06
rpmJ	CDR20291_0092	50S ribosomal protein L36	-1.33477	0.000303423	2.2479e-05
rplK	CDR20291_0055	50S ribosomal protein L11	-1.34563	3.90509e-06	1.92496e-07
CDR20291_2118	CDR20291_2118	ABC transporter, ATP-binding/permease protein	-1.3461	9.786e-08	3.24413e-09
rpmH	CDR20291_3541	50S ribosomal protein L34	-1.35667	0.000195046	1.40002e-05
CDR20291_1059	CDR20291_1059	putative membrane protein	-1.35959	9.92781e-06	5.3803e-07
pyrR	CDR20291_2482	PyrR bifunctional protein	-1.3649	3.14498e-08	8.522e-10
rpoD2	CDR20291_1348	RNA polymerase sigma factor rpoD	-1.36734	3.57397e-07	1.35994e-08
pfkA	CDR20291_3217	6-phosphofructokinase	-1.37637	1.55159e-07	5.32255e-09
rpsF	CDR20291_3523	30S ribosomal protein S6	-1.38504	3.58339e-06	1.7354e-07
CDR20291_2434	CDR20291_2434	conserved hypothetical protein	-1.38603	2.26954e-07	8.24337e-09
rplA	CDR20291_0056	50S ribosomal protein L1	-1.39256	1.75827e-05	1.00863e-06
CDR20291_0065	CDR20291_0065	elongation factor TU	-1.3945	1.79808e-06	7.95554e-08
ddl	CDR20291_1255	D-alanine--D-alanine ligase B	-1.40037	4.06446e-08	1.15993e-09
CDR20291_2436	CDR20291_2436	putative sugar transporter, permease protein	-1.40259	3.31456e-08	9.07707e-10
gapN	CDR20291_0507	glyceraldehyde-3-phosphate dehydrogenase	-1.40464	6.24285e-08	1.8356e-09
CDR20291_2287	CDR20291_2287	putative exonuclease	-1.40477	2.24363e-07	8.08459e-09
rplC	CDR20291_0067	50S ribosomal protein L3	-1.42355	4.65468e-07	1.81142e-08
ssb	CDR20291_3522	single-strand binding protein	-1.42901	6.44503e-06	3.32563e-07
rpoA	CDR20291_0096	DNA-directed RNA polymerase alpha chain	-1.43106	3.63246e-06	1.76963e-07
rplO	CDR20291_0086	50S ribosomal protein L15	-1.438	3.43191e-06	1.63236e-07
rplW	CDR20291_0069	50S ribosomal protein L23	-1.44723	3.60682e-07	1.38284e-08
rpsJ	CDR20291_0066	30S ribosomal protein S10	-1.50389	1.84349e-08	4.41077e-10
CDR20291_2435	CDR20291_2435	putative sugar transporter, permease protein	-1.51179	8.2168e-10	1.49224e-11
CDR20291_2437	CDR20291_2437	putative sugar transporter, substrate-binding lipoprotein	-1.52243	2.45988e-08	6.45285e-10
rpsS	CDR20291_0071	30S ribosomal protein S19	-1.52683	2.14684e-08	5.45396e-10
CDR20291_2612	CDR20291_2612	putative MprF-like flippase	-1.53559	6.86659e-10	1.15234e-11
CDR20291_2009	CDR20291_2009	putative Na(+)/H(+) antiporter	-1.53746	4.35839e-10	7.16137e-12
CDR20291_2613	CDR20291_2613	probable polysaccharide deacetylase	-1.54697	2.69665e-10	4.35319e-12
rpsE	CDR20291_0084	30S ribosomal protein S5	-1.55005	2.29354e-06	1.05123e-07
rpsC	CDR20291_0073	30S ribosomal protein S3	-1.55424	3.59883e-08	1.0063e-09
adhE	CDR20291_0339	aldehyde-alcohol dehydrogenase	-1.56166	1.30954e-05	7.32345e-07
rplN	CDR20291_0077	50S ribosomal protein L14	-1.58037	2.12226e-06	9.66611e-08
rplD	CDR20291_0068	50S ribosomal protein L4	-1.58062	3.14498e-08	8.4667e-10
CDR20291_2592	CDR20291_2592	putative permease	-1.58112	9.69068e-09	2.151e-10
rpsK	CDR20291_0094	30S ribosomal protein S11	-1.58225	2.0197e-06	9.14074e-08
rplP	CDR20291_0074	50S ribosomal protein L16	-1.58367	9.58304e-07	4.0056e-08
rpsQ	CDR20291_0076	30S ribosomal protein S17	-1.58602	7.16092e-08	2.20039e-09
rpsH	CDR20291_0081	30S ribosomal protein S8	-1.60094	2.36889e-06	1.0926e-07
rplR	CDR20291_0083	50S ribosomal protein L18	-1.61167	5.8259e-06	2.95577e-07
rplV	CDR20291_0072	50S ribosomal protein L22	-1.62195	4.63869e-09	9.76144e-11
agrD	CDR20291_2639	autoinducer prepeptide	-1.62225	1.18719e-06	5.0992e-08
rplB	CDR20291_0070	50S ribosomal protein L2	-1.62261	2.18476e-08	5.66817e-10
infA	CDR20291_0091	translation initiation factor IF-1	-1.62342	3.28632e-05	1.97994e-06
rplF	CDR20291_0082	50S ribosomal protein L6	-1.63163	6.67954e-08	2.01252e-09
rplX	CDR20291_0078	50S ribosomal protein L24	-1.63748	6.05944e-09	1.30783e-10
rplE	CDR20291_0079	50S ribosomal protein L5	-1.6402	7.8578e-08	2.49166e-09
CDR20291_2159	CDR20291_2159	probable proton-dependent oligopeptide transporter (pseudogene)	-1.64117	1.5971e-10	2.348e-12
CDR20291_1873	CDR20291_1873	putative membrane protein	-1.64797	2.05681e-07	7.33562e-09
rpmC	CDR20291_0075	50S ribosomal protein L29	-1.65828	1.8442e-07	6.43262e-09
rplJ	CDR20291_0057	50S ribosomal protein L10	-1.66147	7.09139e-10	1.22653e-11
CDR20291_2438	CDR20291_2438	putative phosphosugar isomerase/binding protein	-1.66831	6.66252e-06	3.45706e-07
rpsM	CDR20291_0093	30S ribosomal protein S13	-1.67555	3.73252e-08	1.05445e-09
potA	CDR20291_0880	putative spermidine/putrescine ABC transporter	-1.69516	7.16092e-08	2.20876e-09
rpsD	CDR20291_0095	30S ribosomal protein S4	-1.69733	8.17828e-08	2.61686e-09
rpmD	CDR20291_0085	50S ribosomal protein L30	-1.71192	5.26105e-07	2.12322e-08
pykF	CDR20291_3216	pyruvate kinase	-1.71593	1.23638e-11	1.46128e-13
map1	CDR20291_0089	methionine aminopeptidase	-1.7506	1.88527e-08	4.56508e-10
prlA	CDR20291_0087	preprotein translocase SecY subunit	-1.77378	6.24318e-09	1.36778e-10
potC	CDR20291_0882	putative spermidine/putrescine ABC transporter	-1.78937	7.15621e-10	1.25837e-11
CDR20291_2871	CDR20291_2871	proton-dependent oligopeptide transporter	-1.79263	4.07549e-09	8.45878e-11
rpsN	CDR20291_0080	30S ribosomal protein S14	-1.82664	6.67954e-08	2.02177e-09
potB	CDR20291_0881	putative spermidine/putrescine ABC transporter	-1.83871	3.26828e-09	6.59498e-11
adk	CDR20291_0088	adenylate kinase	-1.83937	7.50255e-11	1.01649e-12
CDR20291_2440	CDR20291_2440	phosphotransferase system, B component	-1.85792	3.50701e-07	1.32435e-08
gatA	CDR20291_2216	predicted PEP-driven transporter of galactitol	-1.87076	1.64598e-08	3.79587e-10
CDR20291_2486	CDR20291_2486	putative general stress protein	-1.89722	0.000633959	5.11699e-05
CDR20291_0090	CDR20291_0090	putative ribosomal protein	-1.89976	1.34908e-12	1.1278e-14
CDR20291_0537	CDR20291_0537	conserved hypothetical protein	-1.9198	0.00362416	0.000349265
potD	CDR20291_0883	putative spermidine/putrescine ABC transporter	-1.98922	1.57962e-17	5.98717e-20
CDR20291_2441	CDR20291_2441	putative bifunctional protein	-1.99717	9.35531e-14	6.4724e-16
CDR20291_2614	CDR20291_2614	putative monogalactosyldiacylglycerol synthase	-2.03367	2.11376e-10	3.29037e-12
pgK	CDR20291_3029	phosphoglycerate kinase	-2.30945	1.53147e-14	8.82946e-17
CDR20291_2487	CDR20291_2487	putative carbon starvation	-2.35833	0.00171029	0.000152837
cggR	CDR20291_3031	central glycolytic genes regulator	-2.42216	3.66929e-20	7.40417e-23
gapB	CDR20291_3030	glyceraldehyde-3-phosphate dehydrogenase 2	-2.58761	1.57962e-17	6.37496e-20

## Sheet: All genes
Gene ID	Log2FC	FDR	P value
CDR20291_2852	5.04183	4.55016e-87	1.31166e-90
CDR20291_2850	5.28766	8.31237e-78	4.79237e-81
CDR20291_2849	4.90538	8.27045e-71	7.1523e-74
CDR20291_2851	4.75917	5.47409e-56	6.31201e-59
CDR20291_2848	5.10462	1.03702e-31	1.49469e-34
CDR20291_0113	2.34744	3.17458e-20	5.49076e-23
cggR	-2.42216	3.66929e-20	7.40417e-23
CDR20291_1070	2.06048	6.02254e-20	1.38888e-22
CDR20291_0117	2.29083	4.05621e-19	1.05235e-21
buk	2.52555	3.26856e-18	9.4222e-21
CDR20291_2298	1.9424	5.70049e-18	1.97192e-20
CDR20291_2137	2.32099	5.70049e-18	1.83292e-20
gapB	-2.58761	1.57962e-17	6.37496e-20
potD	-1.98922	1.57962e-17	5.98717e-20
CDR20291_1813	2.42203	3.38515e-17	1.46374e-19
CDR20291_2509	2.67595	2.85228e-16	1.31555e-18
grdC	2.92161	3.9111e-16	1.91665e-18
CDR20291_2971	2.38668	1.53881e-15	7.98458e-18
CDR20291_2296	1.88558	4.99618e-15	2.73645e-17
pgK	-2.30945	1.53147e-14	8.82946e-17
CDR20291_3285	1.96729	5.27158e-14	3.19121e-16
CDR20291_1778	1.84606	5.53355e-14	3.50931e-16
CDR20291_0114	2.13403	8.38443e-14	5.559e-16
CDR20291_2441	-1.99717	9.35531e-14	6.4724e-16
ntpB	2.22552	2.72259e-13	1.96208e-15
ntpC	2.48224	4.44217e-13	3.32939e-15
CDR20291_0115	2.15485	5.0067e-13	3.89683e-15
CDR20291_0116	2.1492	5.16065e-13	4.16542e-15
CDR20291_0090	-1.89976	1.34908e-12	1.1278e-14
ntpG	2.87728	2.26661e-12	1.96017e-14
etfA3	2.39461	2.70484e-12	2.41712e-14
gluD	2.26561	2.82674e-12	2.60755e-14
CDR20291_2927	2.01163	3.29015e-12	3.12987e-14
CDR20291_1558	1.59548	5.75482e-12	5.64035e-14
CDR20291_2297	1.86096	7.09513e-12	7.15853e-14
CDR20291_2928	2.01309	7.37452e-12	7.9118e-14
CDR20291_1484	2.48601	7.37452e-12	7.71301e-14
CDR20291_1486	3.27499	7.37452e-12	8.07817e-14
ntpD	2.43416	9.30375e-12	1.04597e-13
celC	1.70446	9.42082e-12	1.08629e-13
pykF	-1.71593	1.23638e-11	1.46128e-13
grdE	2.35598	1.72967e-11	2.09415e-13
CDR20291_1779	2.05682	1.82416e-11	2.26114e-13
grdD	2.22985	3.02457e-11	3.83629e-13
CDR20291_0517	1.92838	4.49129e-11	5.82612e-13
ntpK	2.80806	5.71936e-11	7.58405e-13
adk	-1.83937	7.50255e-11	1.01649e-12
eutA	2.52801	8.57531e-11	1.18655e-12
CDR20291_3019	2.17304	9.24079e-11	1.30527e-12
nanA	1.74217	1.2122e-10	1.7472e-12
CDR20291_2159	-1.64117	1.5971e-10	2.348e-12
CDR20291_1837	2.3545	1.88277e-10	2.82225e-12
CDR20291_2614	-2.03367	2.11376e-10	3.29037e-12
CDR20291_0516	1.50079	2.11376e-10	3.24508e-12
CDR20291_2973	1.83679	2.5076e-10	3.97573e-12
CDR20291_2613	-1.54697	2.69665e-10	4.35319e-12
CDR20291_2009	-1.53746	4.35839e-10	7.16137e-12
CDR20291_2612	-1.53559	6.86659e-10	1.15234e-11
CDR20291_1487	3.31912	6.86659e-10	1.16785e-11
rplJ	-1.66147	7.09139e-10	1.22653e-11
potC	-1.78937	7.15621e-10	1.25837e-11
trxA2	2.73703	7.53595e-10	1.34687e-11
CDR20291_2435	-1.51179	8.2168e-10	1.49224e-11
CDR20291_1007	2.47287	1.60786e-09	2.96636e-11
ptb	1.52033	1.66236e-09	3.11483e-11
etfB3	2.42769	1.77578e-09	3.37854e-11
eutB	2.25571	2.03099e-09	3.92263e-11
CDR20291_1010	1.86569	2.20735e-09	4.32688e-11
CDR20291_0642	1.37138	3.05466e-09	6.07586e-11
potB	-1.83871	3.26828e-09	6.59498e-11
ntpA	2.2553	3.8447e-09	7.86894e-11
CDR20291_2871	-1.79263	4.07549e-09	8.45878e-11
rplV	-1.62195	4.63869e-09	9.76144e-11
rplX	-1.63748	6.05944e-09	1.30783e-10
CDR20291_1838	2.15685	6.05944e-09	1.31005e-10
prlA	-1.77378	6.24318e-09	1.36778e-10
CDR20291_2592	-1.58112	9.69068e-09	2.151e-10
CDR20291_2863	2.50057	1.06275e-08	2.38958e-10
CDR20291_1485	3.02514	1.50877e-08	3.43594e-10
gatA	-1.87076	1.64598e-08	3.79587e-10
grdA	2.30718	1.68153e-08	3.92631e-10
pduU	1.56811	1.7061e-08	4.03287e-10
rpsJ	-1.50389	1.84349e-08	4.41077e-10
map1	-1.7506	1.88527e-08	4.56508e-10
CDR20291_1380	1.73358	1.90683e-08	4.67227e-10
nanE	1.50261	1.96388e-08	4.86864e-10
pduQ	1.7972	2.05532e-08	5.1546e-10
rpsS	-1.52683	2.14684e-08	5.45396e-10
ribD	1.36796	2.14684e-08	5.50788e-10
rplB	-1.62261	2.18476e-08	5.66817e-10
CDR20291_2437	-1.52243	2.45988e-08	6.45285e-10
CDR20291_2642	1.5739	2.54876e-08	6.75948e-10
rplD	-1.58062	3.14498e-08	8.4667e-10
pyrR	-1.3649	3.14498e-08	8.522e-10
CDR20291_2436	-1.40259	3.31456e-08	9.07707e-10
ntpI	1.94123	3.40006e-08	9.40923e-10
rpsC	-1.55424	3.59883e-08	1.0063e-09
rpsM	-1.67555	3.73252e-08	1.05445e-09
ddl	-1.40037	4.06446e-08	1.15993e-09
eutL	1.98624	4.2708e-08	1.23113e-09
eutC	2.32882	5.23648e-08	1.5246e-09
gapN	-1.40464	6.24285e-08	1.8356e-09
rpsN	-1.82664	6.67954e-08	2.02177e-09
rplF	-1.63163	6.67954e-08	2.01252e-09
CDR20291_2983	-1.22159	6.67954e-08	2.01656e-09
potA	-1.69516	7.16092e-08	2.20876e-09
rpsQ	-1.58602	7.16092e-08	2.20039e-09
CDR20291_0430	1.31778	7.24677e-08	2.25613e-09
rplE	-1.6402	7.8578e-08	2.49166e-09
CDR20291_0307	4.43732	7.8578e-08	2.47136e-09
rpsD	-1.69733	8.17828e-08	2.61686e-09
appB	-1.24639	8.25965e-08	2.69052e-09
CDR20291_1692	2.12456	8.25965e-08	2.66755e-09
trxB3	2.5144	8.6178e-08	2.83202e-09
CDR20291_2118	-1.3461	9.786e-08	3.24413e-09
CDR20291_2777	1.48319	1.05006e-07	3.51129e-09
CDR20291_2138	1.41245	1.24104e-07	4.18569e-09
CDR20291_3020	1.90822	1.3572e-07	4.61658e-09
pfkA	-1.37637	1.55159e-07	5.32255e-09
CDR20291_1691	2.25436	1.61017e-07	5.56993e-09
rpmC	-1.65828	1.8442e-07	6.43262e-09
CDR20291_0146	1.21525	1.88404e-07	6.62591e-09
CDR20291_1873	-1.64797	2.05681e-07	7.33562e-09
malY	2.20614	2.05681e-07	7.35211e-09
CDR20291_2287	-1.40477	2.24363e-07	8.08459e-09
CDR20291_2434	-1.38603	2.26954e-07	8.24337e-09
ribB	1.50639	2.51899e-07	9.22202e-09
eutT	2.019	2.73182e-07	1.00799e-08
rbsA	4.4111	3.023e-07	1.12415e-08
CDR20291_2419	1.49212	3.46108e-07	1.29703e-08
CDR20291_2440	-1.85792	3.50701e-07	1.32435e-08
rpoD2	-1.36734	3.57397e-07	1.35994e-08
rplW	-1.44723	3.60682e-07	1.38284e-08
ntpE	2.48252	3.94442e-07	1.52364e-08
rplC	-1.42355	4.65468e-07	1.81142e-08
CDR20291_0721	1.48668	4.70939e-07	1.84629e-08
CDR20291_0283	1.19855	4.76438e-07	1.88158e-08
CDR20291_2029	-1.21516	5.06676e-07	2.0156e-08
ptsH	-1.24905	5.13891e-07	2.05912e-08
rpmD	-1.71192	5.26105e-07	2.12322e-08
CDR20291_2418	1.6317	6.38778e-07	2.59636e-08
CDR20291_2853	1.66954	6.44106e-07	2.63658e-08
rbsC	4.15743	7.84957e-07	3.23577e-08
eutM	2.3324	8.3997e-07	3.48676e-08
rplP	-1.58367	9.58304e-07	4.0056e-08
CDR20291_2739	1.5286	1.06329e-06	4.47507e-08
argE	4.50626	1.13575e-06	4.81279e-08
agrD	-1.62225	1.18719e-06	5.0992e-08
appF	-1.21441	1.18719e-06	5.09368e-08
rplL	-1.20093	1.18814e-06	5.13752e-08
CDR20291_0363	1.10058	1.52176e-06	6.62399e-08
CDR20291_0065	-1.3945	1.79808e-06	7.95554e-08
CDR20291_2557	-1.09676	1.79808e-06	7.98223e-08
CDR20291_2391	1.33586	1.79808e-06	7.95919e-08
licB	1.2384	1.82192e-06	8.14059e-08
CDR20291_2295	1.75927	1.87338e-06	8.42452e-08
rpsK	-1.58225	2.0197e-06	9.14074e-08
rplN	-1.58037	2.12226e-06	9.66611e-08
rpsE	-1.55005	2.29354e-06	1.05123e-07
rpsH	-1.60094	2.36889e-06	1.0926e-07
CDR20291_2336	1.97058	2.64017e-06	1.22533e-07
tagT	1.85096	2.90874e-06	1.35836e-07
CDR20291_0705	1.07953	3.06473e-06	1.44004e-07
CDR20291_1483	1.8357	3.11343e-06	1.4719e-07
rplO	-1.438	3.43191e-06	1.63236e-07
CDR20291_2288	-1.10436	3.46744e-06	1.65926e-07
CDR20291_0650	1.46523	3.57228e-06	1.71972e-07
rpsF	-1.38504	3.58339e-06	1.7354e-07
rpoA	-1.43106	3.63246e-06	1.76963e-07
rplK	-1.34563	3.90509e-06	1.92496e-07
CDR20291_2253	-1.23008	3.90509e-06	1.92173e-07
CDR20291_1066	-1.18246	4.1077e-06	2.03668e-07
CDR20291_1774	-1.16744	5.16971e-06	2.57815e-07
CDR20291_0364	1.06463	5.42019e-06	2.71869e-07
CDR20291_2254	-1.06564	5.78505e-06	2.91838e-07
rplR	-1.61167	5.8259e-06	2.95577e-07
CDR20291_2737	1.48617	5.85909e-06	2.9895e-07
CDR20291_0102	-1.19597	6.02367e-06	3.09084e-07
ssb	-1.42901	6.44503e-06	3.32563e-07
CDR20291_2438	-1.66831	6.66252e-06	3.45706e-07
CDR20291_0717	-1.13531	6.87686e-06	3.5881e-07
CDR20291_1290	-1.08269	6.99791e-06	3.67143e-07
CDR20291_2062	1.27932	7.74982e-06	4.08826e-07
CDR20291_2014	-1.12379	8.12912e-06	4.31178e-07
appD	-1.09878	8.67343e-06	4.62549e-07
rbsB	3.49637	8.92586e-06	4.78585e-07
pduV	1.31353	9.57758e-06	5.16289e-07
CDR20291_1059	-1.35959	9.92781e-06	5.3803e-07
cooC	1.49658	1.03381e-05	5.63246e-07
CDR20291_2656	-1.09166	1.13127e-05	6.19607e-07
rplU	-1.25521	1.13901e-05	6.27126e-07
grdX	1.75129	1.17193e-05	6.48633e-07
celB	1.35091	1.23124e-05	6.85006e-07
adhE	-1.56166	1.30954e-05	7.32345e-07
CDR20291_0804	-1.28365	1.4168e-05	7.96416e-07
malX	1.59139	1.42802e-05	8.0684e-07
CDR20291_0648	1.38809	1.53186e-05	8.69926e-07
CDR20291_0665	1.45153	1.59886e-05	9.12579e-07
rplA	-1.39256	1.75827e-05	1.00863e-06
CDR20291_1354	-1.26091	1.75957e-05	1.01445e-06
CDR20291_0651	1.41219	1.77109e-05	1.0262e-06
folD	1.46378	1.93979e-05	1.12954e-06
CDR20291_0538	-1.11478	2.14159e-05	1.25322e-06
CDR20291_2795	1.37318	2.25211e-05	1.32439e-06
CDR20291_1841	1.82999	2.74085e-05	1.6197e-06
rbsK	2.44265	2.77357e-05	1.64703e-06
CDR20291_1221	-0.995362	2.97542e-05	1.77548e-06
CDR20291_1844	3.09734	3.21776e-05	1.92936e-06
infA	-1.62342	3.28632e-05	1.97994e-06
CDR20291_2483	-1.02172	3.53091e-05	2.13748e-06
celF	1.29694	3.73447e-05	2.27147e-06
CDR20291_2252	-1.02189	3.7715e-05	2.30486e-06
CDR20291_0652	1.31955	3.92989e-05	2.41299e-06
CDR20291_0850	-1.16819	4.33377e-05	2.67347e-06
CDR20291_0649	1.53421	4.80679e-05	2.97913e-06
CDR20291_2939	1.52498	4.82665e-05	3.00535e-06
nusG	-1.1535	5.17703e-05	3.23844e-06
CDR20291_2117	-0.986108	5.35395e-05	3.36455e-06
tgt	-0.960867	6.03952e-05	3.81278e-06
eutQ	1.58688	6.12646e-05	3.88533e-06
dpaL2	1.27973	7.07959e-05	4.5102e-06
CDR20291_0184	-0.94658	7.088e-05	4.53599e-06
CDR20291_0169	-0.94047	7.70076e-05	4.95033e-06
fusA	-1.28792	7.82046e-05	5.04982e-06
CDR20291_0653	1.35348	7.89477e-05	5.12056e-06
infC	-1.1131	8.50933e-05	5.5437e-06
ribA	1.34386	9.0953e-05	5.95166e-06
rpmG	-1.02831	9.15091e-05	6.01443e-06
CDR20291_2398	-1.01841	9.16684e-05	6.05133e-06
CDR20291_0943	-0.981193	9.58091e-05	6.35229e-06
CDR20291_0689	-1.02628	9.85001e-05	6.5591e-06
CDR20291_1910	-0.982178	0.000102663	6.86588e-06
uppS	-0.939945	0.000103246	6.93464e-06
rpsG	-1.31207	0.000106104	7.1572e-06
rpsI	-0.9784	0.000114439	7.75244e-06
CDR20291_2279	-0.897096	0.000119358	8.12006e-06
cspD	-0.983986	0.00012331	8.42447e-06
CDR20291_1765	1.61908	0.000127021	8.71461e-06
yobD	1.23989	0.000133174	9.17515e-06
folC	-0.918967	0.000136189	9.42212e-06
CDR20291_1100	0.990732	0.000136999	9.51765e-06
appC	-0.87722	0.000142431	9.93613e-06
fhs	1.21265	0.000146668	1.02739e-05
ribH	1.19207	0.000156808	1.10295e-05
rpsR	-1.10204	0.000158859	1.12195e-05
CDR20291_2408	-0.982139	0.00016136	1.14427e-05
fchA	1.2649	0.000161802	1.15206e-05
CDR20291_2054	-0.96466	0.000182645	1.30573e-05
rpmH	-1.35667	0.000195046	1.40002e-05
secE	-1.03504	0.000216869	1.56291e-05
hadI	1.18974	0.000238824	1.72801e-05
eno	-0.9983	0.000243528	1.76907e-05
gcvH	1.06423	0.000279007	2.03484e-05
CDR20291_0178	0.890663	0.000281519	2.06128e-05
abgB1	2.06782	0.000284525	2.09149e-05
eutN	1.78298	0.000303272	2.23804e-05
rpmJ	-1.33477	0.000303423	2.2479e-05
tagK	1.87149	0.000320923	2.3868e-05
zupT	1.20807	0.000345429	2.58898e-05
CDR20291_1842	1.61861	0.000345429	2.58187e-05
CDR20291_0654	1.29754	0.000348267	2.62028e-05
gcvPB	0.867673	0.000358696	2.70909e-05
CDR20291_0716	-0.889572	0.000388813	2.94776e-05
CDR20291_1187	1.20141	0.000406143	3.09085e-05
CDR20291_3524	1.10279	0.000408978	3.12422e-05
sA	-0.923349	0.000428053	3.28228e-05
CDR20291_2430	-0.925713	0.000428365	3.29701e-05
CDR20291_3147	-0.89195	0.000461626	3.56633e-05
CDR20291_0655	1.25891	0.000472618	3.66487e-05
rpsO	-1.0164	0.0004965	3.86437e-05
CDR20291_2550	-0.966238	0.00050664	3.95789e-05
CDR20291_2116	-0.853327	0.000516424	4.04922e-05
rpsL	-1.05047	0.000522253	4.10998e-05
CDR20291_2485	-1.27142	0.00053399	4.23313e-05
CDR20291_1782	1.38381	0.00053399	4.23144e-05
CDR20291_3215	-0.85004	0.000535724	4.26232e-05
cooS	1.05228	0.000551211	4.40143e-05
CDR20291_1371	0.848285	0.000610184	4.88991e-05
aspB	0.905358	0.000629518	5.063e-05
CDR20291_2486	-1.89722	0.000633959	5.11699e-05
hadB	1.15458	0.00066319	5.37205e-05
CDR20291_2207	-0.859517	0.000701007	5.69859e-05
CDR20291_1250	-1.02217	0.000701116	5.71968e-05
etfB1	1.17112	0.000759115	6.21472e-05
rplT	-0.957661	0.000783558	6.43742e-05
CDR20291_2229	1.19363	0.000800032	6.59583e-05
agrB	-0.953725	0.000881116	7.28972e-05
hymC	0.93531	0.000896878	7.44598e-05
CDR20291_2926	1.07021	0.00093272	7.77043e-05
CDR20291_2270	-0.871883	0.000961256	8.03587e-05
CDR20291_3021	0.817814	0.00097297	8.16184e-05
CDR20291_1188	1.06793	0.00101257	8.52318e-05
CDR20291_1180	0.972055	0.00101487	8.57187e-05
eutH	1.49494	0.00102183	8.66008e-05
CDR20291_0690	1.26505	0.00110991	9.43854e-05
glgC	0.848872	0.00111423	9.53955e-05
CDR20291_2136	1.02808	0.00111423	9.51567e-05
CDR20291_1624	1.11954	0.0011856	0.000101847
CDR20291_0614	1.39578	0.00124951	0.000107697
CDR20291_3025	0.851548	0.00133852	0.000115755
srlA	2.14173	0.00146263	0.00012691
CDR20291_2081	-0.76115	0.0014686	0.000127852
CDR20291_1781	1.3971	0.00147561	0.000128887
lepA	-0.788095	0.00148737	0.000130587
CDR20291_1393	1.04081	0.00148737	0.000130772
CDR20291_1207	0.917123	0.00151833	0.000133932
CDR20291_2053	-0.822264	0.00152466	0.00013493
etfA1	1.03262	0.00153249	0.000136065
oxaA1	-0.78734	0.00154967	0.000138037
CDR20291_2487	-2.35833	0.00171029	0.000152837
CDR20291_0999	-1.0181	0.00188924	0.000169373
CDR20291_3278	1.24011	0.0019706	0.000177235
CDR20291_3340	-1.06989	0.00204938	0.000184911
abfD	0.947256	0.00213842	0.000193561
CDR20291_1189	0.878017	0.00218911	0.000199076
pgmB	1.01098	0.00218911	0.000199412
rplS	-0.848143	0.00234128	0.000213948
CDR20291_3441	-0.822277	0.00245037	0.000225329
rnpA	-0.782439	0.00245037	0.00022504
CDR20291_2249	-0.828298	0.00248095	0.000228857
CDR20291_1518	-0.89273	0.00248248	0.000229714
acdB	1.09782	0.00259712	0.00024107
iorA	0.815618	0.00264209	0.000246006
CDR20291_0944	-0.857116	0.00267231	0.00024959
fldX	1.28578	0.00275155	0.000257785
CDR20291_2364	0.814943	0.00291228	0.000273682
mfd	-0.760914	0.00306537	0.000288952
iorB	0.999258	0.0030899	0.000292155
CDR20291_2981	-1.00796	0.00325797	0.000308986
murC	-0.741088	0.00355145	0.000337843
CDR20291_2271	-0.954132	0.00356398	0.00034109
CDR20291_2707	-0.798714	0.00356398	0.000340879
CDR20291_2013	-0.749861	0.00358932	0.00034455
CDR20291_0537	-1.9198	0.00362416	0.000349265
CDR20291_1258	-0.919449	0.00362416	0.000351029
CDR20291_0633	-0.739369	0.00362416	0.000350347
CDR20291_3189	1.19282	0.00377498	0.000366725
bipA	-0.759102	0.00395475	0.000385329
rpmA	-0.872975	0.00410479	0.000401131
CDR20291_2027	-0.704491	0.00420293	0.000411933
CDR20291_1206	0.794595	0.00425166	0.000417935
tpi	-0.83856	0.00430757	0.000425914
abfH	0.946899	0.00430757	0.000425212
deoB	-0.819213	0.00437478	0.000433821
CDR20291_1626	-1.02296	0.00450696	0.000448803
rpmE	-0.80002	0.00450696	0.000449527
hadC	1.02301	0.00459701	0.000459833
CDR20291_2266	0.797908	0.00479302	0.000480822
CDR20291_2248	-0.809909	0.00490508	0.000493477
CDR20291_1582	-0.736965	0.00495283	0.000499709
CDR20291_1118	-0.879571	0.00497312	0.00050319
gpmI	-0.86675	0.005024	0.000509786
CDR20291_2278	-0.716924	0.00512459	0.00052147
CDR20291_2658	-0.780605	0.00527118	0.000539427
rpsT	-0.758581	0.00527118	0.000538505
glmS	-0.846201	0.00541796	0.000556008
CDR20291_2082	-0.735161	0.00544899	0.000562335
hadA	0.92277	0.00544899	0.000561442
CDR20291_3187A	1.31909	0.00545868	0.000564908
gapA	0.947426	0.00546572	0.000567212
CDR20291_1078	-0.878447	0.00560292	0.000583065
CDR20291_0847	0.878037	0.0057632	0.000601406
CDR20291_0286	0.83802	0.00580284	0.000607216
CDR20291_2397	-1.06208	0.00586167	0.000615062
CDR20291_0559	-0.963642	0.00594205	0.000625208
CDR20291_0879	-1.27266	0.0060113	0.000634228
CDR20291_2976	0.961457	0.00602963	0.0006379
CDR20291_2657	-0.78607	0.00609328	0.00064639
CDR20291_0620	-0.872443	0.00619277	0.000658729
ptsG	1.00137	0.00619782	0.000661054
CDR20291_2247	-0.720079	0.00635432	0.000681409
CDR20291_3434	0.705648	0.00635432	0.000681117
spoIIIF	-0.731151	0.0066891	0.000719237
CDR20291_2250	-0.752102	0.00682553	0.000735875
CDR20291_1831	0.733316	0.00684097	0.000739511
CDR20291_2985	-0.713521	0.00708836	0.000768298
rpmI	-0.971742	0.00717234	0.000779468
CDR20291_1905	1.3774	0.00729204	0.000794578
CDR20291_2512	-0.930698	0.00730726	0.000801948
CDR20291_0803	-0.884142	0.00730726	0.000802555
CDR20291_2611	-0.720965	0.00730726	0.000801621
CDR20291_0506	-0.950148	0.00742794	0.000817952
CDR20291_2154	-0.864147	0.00748731	0.000826648
CDR20291_2706	-0.741614	0.00756078	0.000839118
CDR20291_0849	0.869558	0.00756078	0.000839033
CDR20291_2428	-0.73079	0.00799275	0.000889363
CDR20291_0720	0.676456	0.00816738	0.00091115
speB	-0.848842	0.00849834	0.000950521
mtlF	2.23617	0.0087622	0.000982559
CDR20291_3477	-0.698862	0.00928916	0.00104552
CDR20291_2734	0.692809	0.00928916	0.00104701
CDR20291_2429	-0.784523	0.0101871	0.00115115
crr	0.835224	0.0105182	0.0011916
CDR20291_0011	0.939502	0.0105384	0.00119693
CDR20291_2855	-0.702211	0.010667	0.0012146
spoVG	0.828162	0.0109227	0.00124687
serA	0.811999	0.0110991	0.00127021
mtlD	2.31938	0.0116023	0.00133113
CDR20291_2280	-0.650809	0.012722	0.00146327
dltC	0.763937	0.0127267	0.00146747
CDR20291_0505	-0.77265	0.012757	0.00147489
CDR20291_1975	-0.709421	0.012757	0.00147832
appA	-0.793027	0.0128712	0.00149899
spaK	-0.697264	0.0128712	0.00149542
CDR20291_2840	1.0918	0.013668	0.00159572
dltD	0.6974	0.0136727	0.0016002
CDR20291_2977	0.971123	0.0138255	0.00162207
CDR20291_2165	-0.78802	0.0138408	0.00163142
ldhA	0.857047	0.0138408	0.00163185
CDR20291_2838	0.979959	0.0139075	0.00164372
CDR20291_0934	0.951499	0.0142348	0.00169062
CDR20291_0550	1.0294	0.0142348	0.00168932
fsaB	-0.637389	0.0143895	0.00171313
hymB	0.774045	0.0144337	0.00172256
CDR20291_1208	0.757328	0.0148716	0.00177911
CDR20291_1794	0.660452	0.0149153	0.00178864
CDR20291_0835	-0.864993	0.0149516	0.0017973
CDR20291_0381	0.869917	0.0154585	0.00186269
lspA	-1.05525	0.0158321	0.00191226
CDR20291_2400	-0.744558	0.016163	0.00195689
deoD	-0.711203	0.0162614	0.0019735
CDR20291_1067	-0.741416	0.0169119	0.00205731
CDR20291_2798	0.89443	0.0169896	0.00207166
CDR20291_3294	0.667939	0.0172971	0.00211415
iunH	-0.693896	0.0175745	0.00215311
rplQ	-0.951039	0.0179273	0.00220151
rpoB	-0.746998	0.0184359	0.00226928
CDR20291_0531	-0.85433	0.0186446	0.00230034
CDR20291_2277	0.642881	0.0190947	0.00236138
CDR20291_2382	0.672169	0.0200619	0.00248677
aspD	-0.865755	0.0205108	0.00254833
pyrAB2	-0.706839	0.0206485	0.00257189
CDR20291_1334	0.981458	0.0206485	0.00257734
uraA	-0.854414	0.0207038	0.00259022
rnr	0.638996	0.0207188	0.00259806
CDR20291_3151	-0.661325	0.0207218	0.00260441
gutA	0.986221	0.0210779	0.00265524
CDR20291_1480	0.628164	0.0213021	0.00268962
CDR20291_0445	0.742072	0.0217979	0.00275851
CDR20291_3136	0.817037	0.0219368	0.00278241
CDR20291_0350	-0.648107	0.0226823	0.00288351
CDR20291_0347	-0.766573	0.0233677	0.00297738
spoIV	-0.884519	0.0243889	0.00311452
CDR20291_3387	-0.946865	0.0250406	0.00321219
CDR20291_3398	-0.683957	0.0250406	0.00320927
rpe	-0.665441	0.0261355	0.00336018
acsB3	0.740783	0.0262652	0.00338442
CDR20291_2057	-0.702281	0.0264916	0.00342122
CDR20291_0666	0.921892	0.0265578	0.00343743
spoVS	0.602156	0.0278783	0.00361638
tsf	-0.709715	0.0280883	0.00365414
feoB1	0.675689	0.0280883	0.00365982
CDR20291_1579	-0.703883	0.028555	0.00372886
CDR20291_2185	-0.873504	0.0287941	0.00376838
CDR20291_1693	0.586402	0.0290502	0.00381027
galE	-0.59535	0.0291277	0.00382883
CDR20291_0945	-0.64199	0.0291767	0.00384369
CDR20291_0748	-0.591902	0.0294053	0.00388227
CDR20291_2685	-0.696127	0.0294579	0.00389772
oppF	0.582132	0.0300771	0.00398832
pflD	0.774306	0.0307296	0.00408369
CDR20291_0319	-0.700662	0.0308428	0.00410763
glvR	-0.815068	0.031056	0.00414498
xerD1	-0.670986	0.0316215	0.00425237
glgD	0.756062	0.0316215	0.00424731
CDR20291_0794	0.762204	0.0316215	0.00425692
sucD	0.990753	0.0316215	0.00423337
CDR20291_0688	-0.845247	0.0317081	0.00427793
CDR20291_2625	-0.569958	0.0317081	0.00428685
CDR20291_1205	0.611356	0.032634	0.00442144
CDR20291_3139	1.35987	0.0328095	0.00445468
CDR20291_2390	-0.59947	0.0329209	0.00447929
CDR20291_2662	-0.59769	0.0331954	0.00452621
queA	-0.628514	0.0352132	0.00481149
CDR20291_1666	0.585205	0.0352919	0.00483241
CDR20291_1876	-0.665279	0.0357442	0.00490465
CDR20291_1482	0.841847	0.0360885	0.0049623
treR	0.591579	0.0379138	0.00522421
CDR20291_1555	0.59748	0.0382997	0.00528843
CDR20291_2818	0.965354	0.0389302	0.00538671
CDR20291_3385	-0.791764	0.0390894	0.00542001
cbiO	-0.612048	0.0393338	0.00546523
CDR20291_3140	1.19064	0.0400406	0.00557498
CDR20291_2326	0.59669	0.0410171	0.00573459
CDR20291_0511	0.833659	0.0410171	0.0057272
cwlD	-0.779208	0.0415412	0.00582279
CDR20291_2212	1.249	0.0415412	0.00583181
CDR20291_2781	0.631008	0.0424461	0.00597867
CDR20291_2236	0.757516	0.0424461	0.00598332
accD	0.579109	0.0426495	0.00602429
CDR20291_3334	-0.594887	0.0427178	0.00604625
pyrH	-0.700176	0.0431883	0.00612529
CDR20291_2417	0.803286	0.0432212	0.00614242
CDR20291_0100	-0.547292	0.0435501	0.00620171
CDR20291_2533	-0.699562	0.0436193	0.00622415
spaR	-0.7832	0.0436766	0.00624491
CDR20291_1385	0.588936	0.0448116	0.00642012
CDR20291_2381	0.720608	0.0452574	0.00649702
CDR20291_0453	0.615383	0.0452726	0.00651226
CDR20291_1329	0.848708	0.0462574	0.00666725
prs	-0.57835	0.0467379	0.00674999
acpP	0.650228	0.0471433	0.00682212
CDR20291_0132	-0.919329	0.0479851	0.00695776
CDR20291_0118	-0.611532	0.0487937	0.00708908
CDR20291_0446	-0.565355	0.0501284	0.00729744
CDR20291_0131	-0.696388	0.0502089	0.00732364
truA1	-0.56019	0.0503106	0.00735298
CDR20291_1581	-0.615294	0.0511154	0.00748534
CDR20291_1198	0.574917	0.0516945	0.00758504
ftsW	-0.603041	0.0518565	0.00762375
rkpK	-0.637802	0.0519401	0.00765103
CDR20291_1653	-0.660864	0.0521906	0.00770296
pflE	0.740032	0.0530767	0.00784905
glyC	-0.582435	0.053913	0.00798827
agaY	0.784499	0.0540385	0.00802244
CDR20291_2757	-0.560218	0.0540763	0.00804364
CDR20291_2077	-0.836842	0.0543261	0.00812702
dltA	0.58429	0.0543261	0.00812777
hymA	0.813957	0.0543261	0.00811494
CDR20291_3286	0.746303	0.0548533	0.00822246
CDR20291_0288	2.04408	0.055389	0.00831873
def1	-0.783774	0.0556397	0.0084071
CDR20291_2052	-0.623962	0.0556397	0.00840738
CDR20291_1057	-0.612568	0.0556397	0.00841937
CDR20291_1326	1.06547	0.0556397	0.00842053
CDR20291_0504	-0.555798	0.0558227	0.00846433
CDR20291_2085	-0.561759	0.0563742	0.0085642
CDR20291_0817	0.521207	0.0575672	0.00876203
CDR20291_3112	-0.54258	0.0577923	0.00881294
rpoC	-0.667315	0.0580952	0.00887903
xylR	-0.532448	0.0580952	0.00891266
CDR20291_0874	0.716722	0.0580952	0.00890102
abfT	0.733222	0.0580952	0.00892613
CDR20291_3039	0.730301	0.0584438	0.00899654
CDR20291_2692	-0.644894	0.0584913	0.00902071
CDR20291_0377	-0.582858	0.0588408	0.00909158
bglG	0.672056	0.0596324	0.00923107
feoB3	0.604267	0.0597306	0.0092635
CDR20291_0667	1.22902	0.0602111	0.00935537
CDR20291_2380	0.828303	0.0603997	0.0094195
CDR20291_0293	1.89892	0.0603997	0.00941494
CDR20291_3476	-0.527564	0.060995	0.00952992
CDR20291_1832	0.547748	0.0620945	0.0097196
CDR20291_2151	0.627904	0.062122	0.00974183
CDR20291_1647	-0.656963	0.063078	0.00990992
CDR20291_1972	-0.58739	0.0637593	0.0100353
CDR20291_2980	-0.537472	0.0639374	0.0100818
lon	-0.517512	0.0649601	0.0102618
CDR20291_2832	-0.528941	0.0653534	0.010343
CDR20291_2365	0.650479	0.0653534	0.0103616
CDR20291_3326	-0.560105	0.0665189	0.0106039
glnS	-0.523852	0.0665189	0.0105871
CDR20291_1266	0.521209	0.0665189	0.0105812
CDR20291_2080	-0.552965	0.0672923	0.0107466
treA	0.682472	0.0675236	0.010803
CDR20291_3319	-0.558411	0.0677805	0.0108636
mtlR	1.91387	0.0689697	0.0110741
CDR20291_1234	-0.528682	0.0689751	0.0110949
CDR20291_1099	0.771204	0.0691669	0.0111457
CDR20291_0851	-0.567962	0.0694681	0.0112195
CDR20291_0938	-0.532339	0.0694681	0.0112343
hpt	-0.53539	0.0707484	0.0114617
CDR20291_0298	0.514737	0.0725142	0.0117687
CDR20291_0928	-0.539337	0.0725254	0.0117914
CDR20291_0774	0.533363	0.0728495	0.0118651
mraW	-0.656515	0.0737438	0.0120578
ksgA	-0.563712	0.0737438	0.0120333
CDR20291_0171	0.572644	0.0737438	0.0120942
CDR20291_0932	0.691501	0.0737438	0.0120958
CDR20291_0396	-0.558403	0.0740246	0.0121632
CDR20291_0619	0.657026	0.0756013	0.012444
tkt	-0.591392	0.0756445	0.012473
CDR20291_2379	0.614741	0.0763916	0.0126182
CDR20291_2367	-0.690138	0.0770302	0.0127903
CDR20291_2690	-0.670358	0.0770302	0.0127481
recN	-0.496519	0.0770302	0.0127751
CDR20291_1217	0.505353	0.0776827	0.012921
CDR20291_0908	-0.597149	0.0778622	0.0129733
CDR20291_2368	-0.985049	0.0781951	0.0130513
CDR20291_2672	-0.535166	0.0805427	0.0134663
CDR20291_2652	-0.639836	0.08072	0.0135891
CDR20291_2294	-0.563173	0.08072	0.0135624
jag	-0.525243	0.08072	0.0135675
CDR20291_1203	0.719601	0.08072	0.0135456
gatD	1.13251	0.0808748	0.0136384
CDR20291_0144	-0.611031	0.0812259	0.0137211
gutD	0.757511	0.081454	0.0137831
ruvB	-0.596918	0.0815019	0.0138388
CDR20291_1129	-0.550483	0.0815019	0.0138649
engB	-0.496346	0.0815019	0.0138791
CDR20291_2275	0.552554	0.0815019	0.0138852
CDR20291_1065	-0.657464	0.082043	0.0140246
murI	-0.561957	0.082043	0.0140567
CDR20291_2233	0.779063	0.082043	0.0140944
CDR20291_1230	0.837153	0.082043	0.0140956
CDR20291_0936	0.85556	0.082043	0.0140851
CDR20291_3184	-1.77184	0.0822896	0.0141617
CDR20291_2949	-0.523756	0.0831679	0.0143368
CDR20291_3539	-0.549035	0.0842478	0.0145958
CDR20291_2083	-0.516694	0.0842478	0.0145639
CDR20291_3171	0.533249	0.0842478	0.0145747
dnaG	-0.492534	0.0843649	0.0146468
licT	0.609651	0.0843649	0.0146647
CDR20291_0292	1.13369	0.084421	0.0146988
CDR20291_1872	-0.680089	0.0849917	0.0148243
selD	-0.570146	0.0849917	0.0148472
CDR20291_3196	-0.644172	0.0854851	0.014958
CDR20291_2663	-0.517111	0.0873426	0.0153838
CDR20291_1346	0.509382	0.0873426	0.01537
CDR20291_0833	0.677618	0.0873426	0.0153605
kdgT	0.989839	0.0873426	0.0153089
CDR20291_2333	-0.636158	0.08752	0.0154402
CDR20291_1639	0.49917	0.0876051	0.0154805
CDR20291_2996	0.70355	0.0884657	0.0156639
CDR20291_1625	0.741731	0.0884657	0.0156836
nadD	-0.61661	0.0904122	0.0160548
CDR20291_2593	-0.587663	0.0909674	0.0161796
CDR20291_1056	-0.520714	0.0917652	0.0163744
CDR20291_3465	0.85488	0.0917652	0.0163715
CDR20291_1557	-0.545626	0.0920907	0.016459
CDR20291_1688	0.68234	0.0929891	0.0166504
mtlA	1.92352	0.0929891	0.0166732
glpK1	1.74717	0.0935418	0.0167992
CDR20291_1216	0.504864	0.0935453	0.0168268
CDR20291_3440	-0.605587	0.0953587	0.0171805
CDR20291_3126	-0.727062	0.0957015	0.0172699
CDR20291_0927	-0.667176	0.0980654	0.0177247
fdxA	0.56138	0.0989076	0.0179054
xylB	0.827906	0.10094	0.0183025
CDR20291_3138	0.692188	0.101461	0.0184263
CDR20291_0904	-0.509601	0.101808	0.0185185
trmU	-0.501468	0.102288	0.0186354
CDR20291_2833	-0.47625	0.102975	0.0187902
CDR20291_0933	0.805558	0.103039	0.0188316
CDR20291_0670	1.35116	0.104332	0.019098
CDR20291_0677	-0.513316	0.104785	0.019211
cat1	0.729606	0.105531	0.0193783
ispD	-0.552695	0.105666	0.0194945
CDR20291_2510	0.524772	0.105666	0.0194492
CDR20291_0290	1.2263	0.105666	0.0194842
CDR20291_0348	-0.753921	0.108511	0.0200819
CDR20291_2424	0.602126	0.108511	0.0200574
CDR20291_0170	-0.507852	0.109153	0.0202322
CDR20291_2120	0.544637	0.109677	0.020361
nrdF	-0.593374	0.110528	0.0205507
CDR20291_1013	-0.501062	0.110677	0.0206104
CDR20291_0029	0.650863	0.110907	0.0207171
srlE	0.922044	0.110907	0.0206911
CDR20291_1577	-0.647884	0.110957	0.0207905
CDR20291_1391	-0.476086	0.110957	0.0207795
CDR20291_2799	0.587115	0.113918	0.0213782
bglG2	-0.697004	0.114863	0.0215886
dapB2	0.478903	0.116961	0.0220167
CDR20291_1239	-0.613082	0.118875	0.0224111
CDR20291_3318	-0.50912	0.119593	0.0225809
dut	0.560228	0.122906	0.023242
speE	-0.739521	0.123247	0.0233652
CDR20291_3485	-0.653815	0.123247	0.0233775
CDR20291_1349	-0.466251	0.124028	0.0235615
CDR20291_2686	-0.557276	0.12408	0.0236256
CDR20291_0935	0.738766	0.12408	0.0236429
CDR20291_1054	-0.52298	0.124209	0.023731
CDR20291_2079	-0.50932	0.124209	0.0237391
pyc	0.465833	0.125301	0.0239838
CDR20291_0358	-0.907326	0.125367	0.0240325
gcaD	-0.484481	0.125847	0.024161
ftsH1	0.454021	0.125847	0.0241972
CDR20291_2842	0.63925	0.126798	0.0244166
CDR20291_2675	0.487651	0.126865	0.0244661
rpsB	-0.502072	0.126921	0.0245133
CDR20291_1678	-0.470934	0.128339	0.0248244
CDR20291_1445	0.532102	0.128817	0.0249539
glsA	0.461033	0.129498	0.0251364
CDR20291_1533	0.514035	0.129498	0.0251604
CDR20291_2519	-0.464189	0.130816	0.0254543
truA2	-0.518492	0.133249	0.0259664
CDR20291_2769	-0.481178	0.133249	0.0260045
CDR20291_2425	0.625624	0.133677	0.0261266
CDR20291_2549	-0.587309	0.134857	0.026396
CDR20291_2071	-0.565524	0.134911	0.0264701
CDR20291_1710	-0.493793	0.134911	0.0265232
CDR20291_2961	-0.472398	0.134911	0.0264872
CDR20291_0019	-0.443855	0.137527	0.0270772
CDR20291_2490	-0.819842	0.137551	0.0271217
CDR20291_3420	-0.542184	0.140432	0.0277705
feoA3	0.645538	0.140432	0.0277671
nadE	0.50284	0.140844	0.0279008
CDR20291_0615	0.62568	0.140844	0.0279739
CDR20291_2276	0.668244	0.140844	0.027944
CDR20291_2828	-0.572743	0.142192	0.0282827
CDR20291_1383	0.459859	0.143659	0.0286158
CDR20291_1125	-0.652435	0.144584	0.0288419
CDR20291_0657	0.653326	0.145815	0.0291294
CDR20291_3422	-0.469042	0.147292	0.029467
CDR20291_1242	-0.442308	0.149109	0.0298734
CDR20291_1965	0.563472	0.150642	0.030224
CDR20291_3421	-0.479553	0.151336	0.0304069
CDR20291_0739	-1.02252	0.151849	0.0305637
spaF	-0.646371	0.151849	0.0306349
CDR20291_2322	-0.465842	0.151849	0.0306411
CDR20291_2754	-0.632227	0.152268	0.0307696
CDR20291_2255	-0.720044	0.1524	0.0310291
CDR20291_0836	-0.567555	0.1524	0.0309491
CDR20291_2351	-0.447317	0.1524	0.0308703
accA	0.458329	0.1524	0.0309743
CDR20291_2169	0.49798	0.1524	0.0310864
CDR20291_0873	0.689468	0.1524	0.0310673
CDR20291_0138	0.82782	0.1524	0.0311037
CDR20291_1343	0.639024	0.152873	0.0312445
CDR20291_1745	1.45575	0.15317	0.0313493
lysA	0.43516	0.153635	0.0314887
CDR20291_2194	-0.496811	0.154945	0.0318019
CDR20291_0832	0.590321	0.155319	0.0319234
CDR20291_0661	0.643777	0.155993	0.0321518
CDR20291_2738	0.670351	0.155993	0.0321515
gbeA	-0.463069	0.15697	0.0323986
CDR20291_1235	1.2028	0.157646	0.0325835
CDR20291_2010	-0.483844	0.158072	0.0327171
rpiB2	-0.497276	0.159405	0.033039
CDR20291_1167	-0.441457	0.16008	0.033225
CDR20291_3442	-0.422953	0.160119	0.0332793
CDR20291_1955	-0.433842	0.16138	0.0335879
CDR20291_2764	-0.710047	0.161487	0.0336566
CDR20291_0409	0.932473	0.162438	0.0339018
CDR20291_2992	-0.569367	0.16378	0.0342291
dltB	0.463293	0.164407	0.0344075
chrA	-0.438046	0.16479	0.0345825
CDR20291_2608	0.441939	0.16479	0.0345488
CDR20291_3384	-0.454568	0.164823	0.0346371
CDR20291_0529	-0.483241	0.165655	0.0348597
tuaG	-0.571912	0.167605	0.0353599
CDR20291_3198	0.549753	0.167605	0.0353666
nrdE	-0.45792	0.16798	0.0354943
CDR20291_3419	-0.568934	0.168327	0.0356243
CDR20291_1620	-0.451648	0.168327	0.0357131
proC2	0.580961	0.168327	0.0356678
pyrAA2	-0.561347	0.168332	0.0357627
oppD	0.445106	0.168424	0.0358309
CDR20291_2149	0.663886	0.168619	0.0359208
CDR20291_0419	-0.485521	0.169339	0.036123
CDR20291_0953	0.557781	0.16996	0.0363046
CDR20291_0663	0.447811	0.170498	0.0364687
comR	-0.494214	0.17164	0.0367623
CDR20291_0299	0.628908	0.171647	0.0368132
accB	0.448799	0.173221	0.0372009
CDR20291_1443	0.544312	0.173356	0.0373092
CDR20291_2997	0.71837	0.173356	0.0373298
CDR20291_1903	-0.436993	0.173922	0.0375018
CDR20291_2897	-0.692039	0.174432	0.0377123
CDR20291_2718	0.580908	0.174432	0.0376793
CDR20291_2661	-0.502604	0.174732	0.037878
CDR20291_2589	-0.452997	0.174732	0.0378411
CDR20291_0351	-0.582924	0.176663	0.0383475
CDR20291_1811	0.703975	0.176968	0.0384646
CDR20291_0379	-0.571906	0.17874	0.0389014
CDR20291_1133	-0.513624	0.179684	0.0392103
CDR20291_3088	0.446202	0.179684	0.0391748
recG	-0.456356	0.179979	0.0393266
CDR20291_1202	-0.570649	0.181483	0.0397075
CDR20291_2399	-0.469364	0.181975	0.0398677
CDR20291_3137	0.587798	0.182031	0.0399848
CDR20291_0729	0.78399	0.182031	0.0399375
CDR20291_2498	-0.450352	0.18315	0.0403253
CDR20291_1404	-0.418383	0.18315	0.0403362
veg	0.469642	0.183163	0.0403919
CDR20291_0492	-0.489135	0.183694	0.040562
CDR20291_0121	-0.575664	0.183811	0.0406408
CDR20291_0549	1.02716	0.187129	0.0414283
CDR20291_2497	-0.516914	0.189917	0.0421004
CDR20291_2641	0.469502	0.189972	0.0421673
CDR20291_2005	-0.726562	0.191698	0.0426056
glnF	-0.430493	0.192559	0.0428525
CDR20291_2784	-0.453401	0.193737	0.0431705
CDR20291_1550	0.502656	0.193885	0.0432845
CDR20291_0181	0.627038	0.193885	0.0433153
cspC	-0.487048	0.19456	0.0435669
CDR20291_2086	-0.483521	0.19456	0.0435783
rpmF	-0.466661	0.19557	0.0439172
CDR20291_1441	0.470767	0.19557	0.0439056
srlB	0.720805	0.196785	0.044247
CDR20291_1937	0.559574	0.197119	0.0444238
CDR20291_0762	0.562098	0.197119	0.0444924
fdhD	0.608867	0.197119	0.0444788
CDR20291_1128	-0.515081	0.197534	0.0446431
CDR20291_0349	-0.61476	0.19867	0.0450253
CDR20291_0838	-0.431451	0.19867	0.0449896
CDR20291_0744	0.60541	0.19867	0.0450716
trxA1	0.458905	0.19962	0.0454022
CDR20291_2318	1.1209	0.19962	0.0453581
hrsA	0.570286	0.20049	0.0456578
CDR20291_0955	-0.476609	0.202167	0.0461013
CDR20291_2178	0.527755	0.202167	0.0461564
CDR20291_0510	-0.576597	0.204069	0.0466493
CDR20291_0487	-0.526016	0.204514	0.0468101
CDR20291_1262	-1.28361	0.205272	0.0470428
CDR20291_1796	1.01008	0.205551	0.047166
CDR20291_1549	-0.570313	0.20568	0.0472548
CDR20291_1232	0.584941	0.206341	0.0474662
CDR20291_2831	0.453696	0.206443	0.0475491
CDR20291_1542	-0.43166	0.206645	0.0476552
CDR20291_2868	-0.640328	0.206656	0.0477631
ptsI	-0.502656	0.206656	0.0477769
CDR20291_1241	-0.808915	0.206931	0.0479984
ruvA	-0.576037	0.206931	0.0479065
CDR20291_0454	0.517751	0.206931	0.0480194
sbcC	-0.398494	0.209071	0.0485762
CDR20291_2148	0.560266	0.211067	0.0491008
CDR20291_0771	0.392906	0.211418	0.0492787
CDR20291_1695	0.423274	0.211418	0.0493044
CDR20291_0196	0.580675	0.211421	0.0493662
CDR20291_1458	0.508143	0.211665	0.049484
CDR20291_3102	0.60587	0.214371	0.0501784
CDR20291_1311	0.445596	0.218022	0.0510959
htpG	0.412552	0.218207	0.0512022
CDR20291_3066	-0.488937	0.218374	0.0513044
CDR20291_2272	-0.866913	0.220106	0.0519953
kdpD	-0.40098	0.220106	0.0520202
CDR20291_3416	0.404842	0.220106	0.0520286
CDR20291_1893	0.43502	0.220106	0.0519857
CDR20291_3277	0.875917	0.220106	0.0518886
CDR20291_3408	-1.35268	0.220681	0.0522281
CDR20291_3070	-0.517395	0.221261	0.052429
speA	-0.484617	0.221542	0.0525596
murD	-0.444264	0.221699	0.0526607
ackA	-0.460317	0.222402	0.0528918
CDR20291_1931	-0.559112	0.22272	0.0530315
glgP	0.432539	0.22367	0.0533224
CDR20291_1775	-0.527871	0.22369	0.0533915
truB	-0.396272	0.224339	0.0536112
CDR20291_1049	0.521128	0.2254	0.0539296
CDR20291_0709	0.552717	0.225457	0.0540083
chrA'	-0.403718	0.226428	0.0543063
CDR20291_1578	-0.561263	0.226493	0.0543871
CDR20291_1970	-0.39374	0.228575	0.0549815
CDR20291_2075	0.459884	0.228575	0.0550187
CDR20291_0834	-0.545999	0.229661	0.0553463
CDR20291_3424	-0.496288	0.229966	0.0556474
CDR20291_2506	0.406073	0.229966	0.055685
pepT	0.420384	0.229966	0.0556645
CDR20291_1210	0.459505	0.229966	0.0556454
CDR20291_1746	1.61455	0.230461	0.0558713
CDR20291_2135	0.57038	0.231143	0.0561034
CDR20291_0567	-0.53791	0.232058	0.0563922
CDR20291_0555	-0.523937	0.232297	0.0565842
CDR20291_1201	-0.516625	0.232297	0.056522
CDR20291_2099	-0.388935	0.232444	0.056687
CDR20291_0795	0.4424	0.233584	0.0570325
dxs	-0.399433	0.235065	0.0574742
CDR20291_1850	0.641418	0.235065	0.0575295
CDR20291_1360	-0.496312	0.235366	0.057671
xpt	-0.557891	0.236135	0.0580397
ispF	-0.416377	0.236135	0.0580463
CDR20291_0501	-0.408212	0.236135	0.0580637
CDR20291_0176	0.46949	0.236244	0.0581586
nudF	-0.434525	0.236759	0.0583537
CDR20291_1676	-0.403723	0.237958	0.0587178
bacA1	-0.40687	0.24077	0.0596199
hom1	0.42369	0.24077	0.0595387
CDR20291_1264	0.527851	0.24077	0.0595885
CDR20291_3423	-0.505015	0.240799	0.0596965
CDR20291_1553	-0.41385	0.241469	0.0599323
CDR20291_1213	0.410109	0.242945	0.0604387
CDR20291_0789	1.17394	0.242945	0.0603737
CDR20291_1907	-0.483653	0.243546	0.0607285
CDR20291_1444	0.470128	0.243546	0.0606848
CDR20291_2982	-0.663954	0.245289	0.0612338
CDR20291_2714	-0.497707	0.247918	0.0620188
selB	-0.417785	0.247918	0.0621041
accC	0.394359	0.247918	0.0621046
CDR20291_2006	-0.409562	0.248283	0.0622675
CDR20291_0878	-0.504893	0.251531	0.0631547
fdhA	-0.427902	0.251754	0.0632831
CDR20291_0145	-0.413829	0.25347	0.0638608
glvA	0.531006	0.25347	0.0638414
CDR20291_3281	0.473759	0.253647	0.0640515
CDR20291_2883	0.616614	0.253647	0.0640236
CDR20291_2128	-0.496306	0.254652	0.0643787
CDR20291_1748	-0.518894	0.255748	0.0647296
CDR20291_1648	-0.613129	0.257435	0.0652928
pheA	-0.473776	0.257435	0.0653049
CDR20291_1896	-0.430785	0.258977	0.0658643
CDR20291_1741	0.580334	0.258977	0.0658271
CDR20291_0659	0.595818	0.258977	0.0659201
murG	-0.443104	0.261476	0.0666316
CDR20291_1428	0.439963	0.261731	0.0667719
CDR20291_1565	-0.674884	0.262109	0.0671706
CDR20291_2548	-0.468664	0.262109	0.0671361
CDR20291_2722	-0.434151	0.262109	0.0669461
CDR20291_1471	-0.404187	0.262109	0.0671054
CDR20291_1442	0.432533	0.263042	0.0674854
CDR20291_3509	-0.385497	0.264085	0.0678568
CDR20291_1849	0.636479	0.264085	0.0679053
CDR20291_0921	1.25692	0.264618	0.0681188
CDR20291_2444	-0.393175	0.266813	0.0688376
atpC	0.525069	0.266813	0.0688285
CDR20291_0541	-0.869949	0.267263	0.0692964
CDR20291_2907	-0.386582	0.267263	0.069339
CDR20291_3469	-0.37498	0.267263	0.0690899
CDR20291_0662	0.43987	0.267263	0.0692824
fdhF	0.44681	0.267263	0.0691363
CDR20291_1046	-0.552847	0.267542	0.0695655
recJ	-0.394702	0.267542	0.0695375
plfA	-0.394321	0.267772	0.0697026
CDR20291_2319	-0.846532	0.267929	0.0699705
rpiB1	-0.49728	0.267929	0.0698827
CDR20291_0508	-0.488114	0.267929	0.0699752
CDR20291_0108	0.397191	0.268558	0.0702167
CDR20291_1608	0.421956	0.268943	0.0703951
proC1	0.369353	0.269093	0.070512
vanZ	-0.482872	0.270934	0.0710723
CDR20291_1002	-0.401747	0.271546	0.0713112
CDR20291_0378	-0.402912	0.271735	0.0714391
CDR20291_1215	0.412398	0.27433	0.0722004
CDR20291_1895	-0.388725	0.275249	0.0725215
CDR20291_1212	0.388577	0.276412	0.0729078
CDR20291_2759	-0.54801	0.278012	0.073439
CDR20291_2061	0.385065	0.278012	0.0735075
CDR20291_0718	0.392457	0.278012	0.0735701
CDR20291_1475	-0.500043	0.279175	0.074009
CDR20291_3190	-0.397265	0.279175	0.074039
CDR20291_3150	-0.37539	0.280862	0.0745672
pyrF	-0.608551	0.281117	0.0747161
CDR20291_1594	0.483872	0.281662	0.074942
CDR20291_0966	-0.500056	0.282323	0.0752806
priA	-0.378182	0.282323	0.0752181
CDR20291_0554	-0.513122	0.282616	0.0755985
CDR20291_0564	-0.495158	0.282616	0.0756033
CDR20291_3529	0.379653	0.282616	0.0755693
CDR20291_0568	-0.462506	0.282999	0.0760321
CDR20291_1932	-0.440228	0.282999	0.0759279
CDR20291_0120	-0.377697	0.282999	0.0759066
bltD	0.450069	0.282999	0.0759921
CDR20291_1564	-0.365264	0.283535	0.0762579
CDR20291_0289	1.26815	0.284194	0.0765168
upp	-0.401454	0.284508	0.0768453
CDR20291_1880	0.500162	0.284508	0.0768476
CDR20291_3038	0.543113	0.284508	0.0768281
CDR20291_1519	-0.410555	0.285412	0.0771741
CDR20291_2030	0.379021	0.285789	0.0774407
lysC	0.45053	0.285789	0.077386
pgi	-0.441907	0.285992	0.0775781
CDR20291_1283	0.391491	0.286035	0.0776721
CDR20291_0344	-0.558639	0.287204	0.0782996
CDR20291_0802	-0.492108	0.287204	0.07808
CDR20291_0609	-0.375512	0.287204	0.0782353
CDR20291_2409	-0.374024	0.287204	0.0783209
CDR20291_1431	0.385963	0.288081	0.0786431
kdpC	-0.507224	0.288704	0.0788964
nifJ	-0.501679	0.289272	0.0792183
CDR20291_0031	0.679908	0.289272	0.0791943
CDR20291_2610	-0.40261	0.2897	0.0794192
CDR20291_2492	-0.443329	0.289841	0.0795916
CDR20291_1219	0.502539	0.289841	0.0796248
CDR20291_0205	-0.352663	0.291126	0.0800617
CDR20291_2577	-0.375849	0.291384	0.0803847
hcp	0.36929	0.291384	0.080337
nth	0.371154	0.291384	0.0803101
CDR20291_2645	-0.3683	0.293527	0.0810606
CDR20291_2666	-0.39647	0.294586	0.0815229
panC	0.440842	0.294586	0.0814402
CDR20291_3014	0.564188	0.295131	0.0817588
aroA	-0.491001	0.297388	0.0824851
CDR20291_2396	-0.393696	0.297388	0.0825554
fhuD	-0.522587	0.298293	0.0829669
pucC1	0.637845	0.298293	0.0829785
CDR20291_0683	-0.381362	0.298859	0.0833145
CDR20291_2495	-0.365455	0.298859	0.0834092
CDR20291_0141	0.440318	0.298859	0.0834805
CDR20291_1379	0.465272	0.298859	0.0833382
CDR20291_2653	-0.418454	0.300925	0.0841446
prfB	-0.386623	0.303492	0.0849498
CDR20291_2758	-0.464193	0.304212	0.0852389
CDR20291_2733	0.363961	0.305354	0.0857311
CDR20291_1143	0.426178	0.305354	0.0858231
CDR20291_1218	0.428625	0.305354	0.0858108
CDR20291_1702	0.462643	0.305882	0.0860596
CDR20291_0947	0.47082	0.306344	0.0862779
CDR20291_2164	-0.589694	0.308004	0.0868345
CDR20291_2890	-0.540351	0.308004	0.0869231
CDR20291_0618	0.382369	0.310161	0.0876211
pepA	0.363099	0.310232	0.0877307
CDR20291_2760	-0.390811	0.311092	0.0882428
CDR20291_1675	-0.366663	0.311092	0.0881284
CDR20291_1344	0.356714	0.311092	0.0881984
CDR20291_0475	-0.565155	0.312896	0.0889555
hydN2	0.487142	0.312896	0.0890251
CDR20291_0707	0.643902	0.312896	0.0888829
CDR20291_3288	-0.903148	0.314135	0.0896
CDR20291_0315	-0.511047	0.314135	0.0901022
CDR20291_3214	-0.446891	0.314135	0.0895877
CDR20291_2845	-0.425967	0.314135	0.0898934
CDR20291_1053	-0.42234	0.314135	0.0900075
CDR20291_0864	-0.395446	0.314135	0.0897142
CDR20291_2286	0.350356	0.314135	0.0900173
glvC	0.621681	0.314135	0.0897565
CDR20291_2491	-0.372504	0.31577	0.0906622
CDR20291_3154	-1.08461	0.315909	0.0907932
CDR20291_2186	-1.35321	0.317742	0.0919945
plfB	-0.444975	0.317742	0.0916
CDR20291_2442	-0.431502	0.317742	0.0919923
cbiM	-0.428727	0.317742	0.0920512
CDR20291_1098	-0.399499	0.317742	0.0919074
luxS	0.367837	0.317742	0.0921289
CDR20291_1812	0.373995	0.317742	0.0920755
CDR20291_1308	0.549999	0.317742	0.0921443
CDR20291_2979	0.734878	0.317742	0.0915467
CDR20291_2021	0.384597	0.318419	0.0924324
CDR20291_3068	-0.503214	0.319364	0.0928217
CDR20291_2805	0.495614	0.319364	0.0929817
CDR20291_2304	0.940165	0.319364	0.092983
CDR20291_1433	0.38326	0.319591	0.0931664
CDR20291_0796	0.62341	0.319591	0.0932333
CDR20291_0743	0.432417	0.319684	0.0933524
CDR20291_3049	0.472824	0.31978	0.0934727
CDR20291_1211	0.350441	0.31988	0.093594
purR	-0.367388	0.320139	0.0937622
CDR20291_2687	-0.363523	0.321758	0.0943422
CDR20291_3280	0.542536	0.321758	0.0944219
CDR20291_0183	-0.938864	0.322689	0.0947883
CDR20291_1969	-0.428935	0.322842	0.0949261
CDR20291_1788	-0.378875	0.32322	0.0951306
CDR20291_2699	-0.430192	0.323655	0.0956316
pyrAA1	-0.387113	0.323655	0.0955241
CDR20291_0373	0.370221	0.323655	0.095577
CDR20291_1454	0.387951	0.323655	0.0953913
CDR20291_2866	0.42083	0.324956	0.0961384
hisH	0.788506	0.324956	0.0962034
CDR20291_2076	-0.396421	0.32496	0.0963921
CDR20291_1144	0.374249	0.32496	0.0963298
CDR20291_3425	-0.433284	0.325402	0.096749
CDR20291_0631	0.446305	0.325402	0.0968046
modA	0.477419	0.325402	0.0967919
CDR20291_0441	-0.35378	0.326767	0.0973047
atpI	0.343213	0.33195	0.0989439
CDR20291_0551	-0.359332	0.334581	0.0998247
panB	0.471467	0.334877	0.100009
CDR20291_1451	0.372812	0.335581	0.100316
CDR20291_0166	0.453894	0.335912	0.100512
CDR20291_0875	-0.967578	0.336678	0.10113
pth	-0.563445	0.336678	0.10109
CDR20291_2055	0.330937	0.336678	0.101073
CDR20291_1804	0.60402	0.336678	0.1009
CDR20291_2307	0.507381	0.337791	0.101561
CDR20291_0521	0.598219	0.339174	0.102075
CDR20291_0390	0.85998	0.341608	0.102906
CDR20291_0375	-0.448712	0.341744	0.103045
hydA	0.411156	0.341913	0.103195
spaG	-0.493024	0.342126	0.103555
CDR20291_1024	-0.376083	0.342126	0.103521
CDR20291_1214	0.355583	0.342126	0.103492
aroE	-0.503713	0.343155	0.103965
scrK	-0.453576	0.34409	0.104699
CDR20291_1634	-0.421725	0.34409	0.104838
hemN	-0.418168	0.34409	0.104733
kdpE	-0.35993	0.34409	0.104544
atpE	0.347924	0.34409	0.104963
oppA	0.365648	0.34409	0.10514
CDR20291_0172	0.446441	0.34409	0.104954
CDR20291_0890	0.459017	0.34409	0.105141
CDR20291_0179	0.546563	0.34409	0.104605
CDR20291_3515	-0.487711	0.344324	0.105312
CDR20291_0708	0.517228	0.345827	0.105872
CDR20291_2677	-0.928989	0.346828	0.10629
CDR20291_0558	-0.424026	0.346828	0.106478
hisK	-0.420117	0.346828	0.106388
CDR20291_0059	0.32316	0.347262	0.106711
CDR20291_3382	-0.464386	0.347282	0.106818
CDR20291_0428	-0.450565	0.347312	0.107175
CDR20291_0394	-0.376817	0.347312	0.106977
CDR20291_3272	-0.360279	0.347312	0.107182
CDR20291_1537	0.34773	0.347312	0.107227
tkt'	-0.390544	0.349086	0.107875
CDR20291_0442	-0.335388	0.349107	0.107983
CDR20291_1677	-0.445177	0.349584	0.108231
CDR20291_3127	-0.413915	0.350038	0.108472
CDR20291_3470	0.555164	0.350237	0.108635
topA	-0.332366	0.353882	0.109868
CDR20291_0759	0.455537	0.353955	0.110035
CDR20291_0658	0.499122	0.353955	0.11017
CDR20291_0030	1.12667	0.353955	0.110196
glgA	0.32399	0.354435	0.11055
CDR20291_1439	0.360134	0.354435	0.11051
CDR20291_1532	0.437205	0.354926	0.110806
CDR20291_2059	0.363734	0.356312	0.111341
CDR20291_1643	-0.388727	0.35741	0.111787
CDR20291_3445	-0.380937	0.357448	0.111902
CDR20291_2505	0.344826	0.358617	0.112371
CDR20291_1707	-0.410202	0.358838	0.112544
CDR20291_0471	-0.330208	0.360271	0.11311
bglF	0.346887	0.360271	0.113205
CDR20291_0660	0.508188	0.360271	0.113305
uxaA	0.638399	0.360371	0.113545
spoIIIAA	0.783113	0.360371	0.113478
CDR20291_2709	-0.472533	0.360538	0.113805
CDR20291_1316	-0.416961	0.360538	0.11372
CDR20291_2705	0.376019	0.36116	0.114105
CDR20291_1561	-0.371634	0.362627	0.114673
CDR20291_1438	0.376066	0.365258	0.115611
iscS1	-0.412317	0.365484	0.115951
cbiF	0.380851	0.365484	0.115998
thiF	0.457006	0.365484	0.115918
CDR20291_3400	0.465525	0.365621	0.116147
CDR20291_0021	0.853847	0.366058	0.116391
CDR20291_2753	0.492697	0.366257	0.11656
CDR20291_1466	0.366519	0.367517	0.117067
CDR20291_2697	-0.610446	0.368814	0.117587
CDR20291_2143	-0.416935	0.368843	0.117702
CDR20291_0530	-0.358678	0.369378	0.11798
spo0A	-0.356442	0.37014	0.11833
mraY	-0.336737	0.371708	0.118938
CDR20291_0045	-0.33087	0.37637	0.120538
CDR20291_0765	-0.482709	0.377667	0.121389
CDR20291_2261	-0.48189	0.377667	0.121263
CDR20291_0825	-0.348393	0.377667	0.121369
CDR20291_0474	0.357102	0.377667	0.121179
CDR20291_0860	0.508386	0.377679	0.121502
CDR20291_0597	-1.47085	0.378091	0.121784
CDR20291_1496	0.89069	0.378091	0.121852
nfo	0.308863	0.379125	0.122295
CDR20291_0724	-1.09801	0.380099	0.122718
CDR20291_3212	0.468201	0.380279	0.122886
CDR20291_1736	-0.362705	0.382493	0.123712
CDR20291_2405	0.403916	0.383322	0.124312
CDR20291_2063	0.650059	0.383322	0.124177
CDR20291_1764	0.736133	0.383322	0.124274
CDR20291_2087	-0.321928	0.383721	0.124552
gloA	0.468399	0.383868	0.12471
CDR20291_3131	0.406026	0.384255	0.124947
manC	-0.349466	0.384957	0.125286
CDR20291_2854	-0.365128	0.385545	0.125588
CDR20291_0190	-0.386484	0.387471	0.126414
CDR20291_1254	-0.36118	0.387471	0.126529
CDR20291_0937	0.502116	0.387471	0.126551
CDR20291_0628	-0.512153	0.389037	0.127174
CDR20291_1432	0.366166	0.391373	0.128051
CDR20291_1437	0.324338	0.391841	0.128317
CDR20291_1520	0.473731	0.392655	0.128697
CDR20291_2048	0.43908	0.393389	0.129051
CDR20291_1436	0.366513	0.393728	0.129275
CDR20291_2651	0.426165	0.395693	0.130034
CDR20291_1735	-0.36183	0.395787	0.130239
CDR20291_0635	-0.306154	0.395787	0.130294
CDR20291_3002	1.11594	0.396458	0.130629
CDR20291_2986	-0.370613	0.396754	0.130841
spmB	-0.561033	0.397498	0.131201
CDR20291_0855	-0.898438	0.397858	0.131434
CDR20291_0957	0.39271	0.4	0.132257
CDR20291_0137	0.760728	0.400176	0.132431
CDR20291_2340	0.389191	0.400585	0.132681
CDR20291_0852	-0.337448	0.401042	0.132949
murF	-0.363387	0.401297	0.133496
CDR20291_0048	-0.332274	0.401297	0.133426
CDR20291_1372	-0.320046	0.401297	0.133256
xseB	0.660237	0.401297	0.133383
sspA	-0.378953	0.402	0.134059
CDR20291_0022	0.547698	0.402	0.133876
ctfA	1.18243	0.402	0.134077
CDR20291_0763	0.386095	0.404066	0.134883
CDR20291_0528	-0.396244	0.404066	0.134999
CDR20291_0792	-0.546984	0.405814	0.135934
CDR20291_3528	0.348072	0.405814	0.135839
CDR20291_0433	0.751266	0.405814	0.135897
CDR20291_2411	-0.341202	0.406291	0.136211
CDR20291_2015	-0.401475	0.406367	0.136419
CDR20291_2609	-0.304755	0.406367	0.136588
CDR20291_1460	0.339248	0.406367	0.136575
CDR20291_0156	-0.382092	0.408271	0.137346
CDR20291_3122	-0.404652	0.409522	0.137885
CDR20291_1209	0.437815	0.410762	0.13842
CDR20291_1924	0.387742	0.410907	0.138588
CDR20291_2756	-0.435794	0.413406	0.139877
CDR20291_1978	-0.359006	0.413406	0.139993
CDR20291_0482	-0.331326	0.413406	0.140001
cspA	-0.312933	0.413406	0.140027
CDR20291_2888	0.530685	0.413406	0.139847
CDR20291_1142	-0.562982	0.413591	0.140262
grdG	0.447461	0.413591	0.140328
CDR20291_1864	-0.367055	0.414076	0.140903
CDR20291_2341	-0.313389	0.414076	0.141035
CDR20291_0865	0.366254	0.414076	0.140867
CDR20291_3239	0.393752	0.414076	0.140778
bioY	0.480558	0.414076	0.141089
CDR20291_1440	0.318662	0.414701	0.141422
CDR20291_2166	-0.427149	0.415617	0.141854
scrR	0.374775	0.415641	0.141982
secA2	-0.309696	0.416761	0.142484
CDR20291_0749	-0.319617	0.41708	0.142714
CDR20291_0924	0.54965	0.417546	0.142994
phnA	0.336943	0.418019	0.143276
thiD	0.652522	0.419062	0.143754
CDR20291_1389	-0.502274	0.419184	0.144358
CDR20291_1650	-0.495482	0.419184	0.14433
CDR20291_0451	-0.354332	0.419184	0.144002
CDR20291_2751	0.455638	0.419184	0.14419
rbsR	0.611391	0.419184	0.1444
d4	0.638597	0.420087	0.144833
CDR20291_3413	0.482092	0.420251	0.14501
CDR20291_2100	-0.32703	0.420694	0.145405
mutL	-0.290807	0.420694	0.14529
CDR20291_0747	-0.299982	0.420977	0.145654
CDR20291_0136	0.533698	0.420977	0.145746
CDR20291_1623	-1.09054	0.423865	0.146868
CDR20291_3073	-0.416835	0.424032	0.147048
CDR20291_2459	0.378678	0.424548	0.147349
CDR20291_0853	-0.572231	0.42543	0.148269
nagA	0.358059	0.42543	0.148072
CDR20291_2719	0.394876	0.42543	0.14826
CDR20291_1231	0.425676	0.42543	0.14815
CDR20291_3017	0.492578	0.42543	0.148221
CDR20291_1434	0.339897	0.425478	0.148408
CDR20291_3361	-0.394073	0.426662	0.149001
CDR20291_0893	0.431678	0.426662	0.149067
CDR20291_2750	0.412808	0.429261	0.150099
CDR20291_3435	0.400685	0.429454	0.15029
CDR20291_0573	-0.410181	0.431389	0.151216
rnhB	-0.311448	0.431389	0.151156
CDR20291_1569	-0.530556	0.43342	0.152427
lgt	-0.506697	0.43342	0.152125
CDR20291_1894	-0.392643	0.43342	0.1527
CDR20291_2775	-0.381875	0.43342	0.152641
CDR20291_2993	-0.375373	0.43342	0.152919
cotJB1	0.505679	0.43342	0.152188
gatC	0.556813	0.43342	0.152472
asrC	1.20154	0.43342	0.152928
CDR20291_0447	-0.38067	0.433897	0.153264
CDR20291_1989	0.517547	0.433897	0.153346
CDR20291_1610	0.31663	0.434133	0.153555
CDR20291_1243	0.347491	0.434729	0.154087
ydiB	0.501794	0.434729	0.154141
CDR20291_2177	0.745811	0.434729	0.153899
CDR20291_2892	-0.48626	0.434839	0.154306
CDR20291_2508	0.36143	0.43547	0.154655
CDR20291_2447	0.354217	0.436195	0.155199
CDR20291_1276	0.435319	0.436195	0.155084
spoIIR	0.595165	0.436195	0.15529
aroC	-0.420375	0.436886	0.155662
CDR20291_2246	-0.373761	0.437415	0.155977
sugE	0.501048	0.438179	0.156375
hisB	-0.632082	0.442603	0.158082
CDR20291_0177	0.37703	0.44269	0.15824
aroB	-0.39873	0.444113	0.159161
CDR20291_2765	-0.375719	0.444113	0.159803
CDR20291_0905	-0.286756	0.444113	0.159509
CDR20291_0469	0.361533	0.444113	0.159703
CDR20291_1879	0.380758	0.444113	0.159446
CDR20291_0846	0.384181	0.444113	0.159456
CDR20291_2320	0.634109	0.444113	0.159501
CDR20291_0210	0.647126	0.444113	0.159901
xdhC	1.00644	0.444113	0.159673
CDR20291_2984	-0.371363	0.446346	0.160834
CDR20291_2969	-0.352074	0.4481	0.161674
pgm1	0.290043	0.4481	0.161724
CDR20291_0816	0.408403	0.449277	0.162279
CDR20291_0017	-0.314351	0.449641	0.16254
metA	0.306516	0.449981	0.162792
CDR20291_2119	-0.677767	0.450226	0.163011
tdcF	0.306106	0.451436	0.163579
CDR20291_1649	-0.499409	0.453319	0.164666
CDR20291_1227	-0.451937	0.453319	0.164686
CDR20291_2520	-0.305306	0.453319	0.16442
cbiB	-0.286884	0.453319	0.164784
CDR20291_1435	0.317292	0.454058	0.165183
CDR20291_2260	-0.38059	0.45511	0.165956
CDR20291_1942	-0.288656	0.45511	0.16596
CDR20291_1455	0.296705	0.45511	0.165727
CDR20291_0502	-0.312296	0.455324	0.166169
CDR20291_1930	-0.350319	0.456353	0.166676
CDR20291_0200	-0.395169	0.456547	0.166939
CDR20291_2458	0.300996	0.456547	0.16701
CDR20291_0728	0.614256	0.456755	0.167218
guaD	-0.335878	0.456878	0.167477
CDR20291_2073	0.351567	0.456878	0.167526
CDR20291_2450	0.360619	0.456928	0.167677
CDR20291_2797	0.300892	0.457522	0.168026
CDR20291_1575	0.457603	0.459795	0.168994
CDR20291_1261	-0.290842	0.461019	0.169576
CDR20291_0569	-0.285948	0.461607	0.169926
CDR20291_0039	0.321753	0.462099	0.17024
CDR20291_1005	0.456526	0.462626	0.170568
CDR20291_1690	0.402062	0.462641	0.170706
CDR20291_0630	0.355841	0.463785	0.171326
CDR20291_0512	0.49752	0.463785	0.171396
CDR20291_1968	0.323192	0.463867	0.17156
CDR20291_2282	0.854091	0.464	0.171743
fliA	-0.440197	0.465127	0.172294
CDR20291_0300	0.510408	0.465709	0.172644
obg	-0.321017	0.466601	0.173109
fumA	-0.449031	0.467277	0.173762
cobS	-0.332701	0.467277	0.173595
pyrAB1	-0.294249	0.467277	0.173764
CDR20291_0247	-0.287288	0.468109	0.174208
CDR20291_1449	0.327652	0.46903	0.174686
CDR20291_0967	-0.294002	0.469089	0.174843
map2	-0.286825	0.469315	0.175063
CDR20291_0761	-0.361666	0.469342	0.175263
lplA	0.380389	0.469342	0.175344
CDR20291_0426	0.63888	0.47038	0.175867
CDR20291_1706	-0.618136	0.472033	0.17691
msrAB	0.289889	0.472033	0.176782
CDR20291_1429	0.363305	0.472033	0.177029
CDR20291_1769	0.506556	0.472033	0.176713
CDR20291_2598	0.420242	0.473145	0.177583
CDR20291_0212	-0.400607	0.474045	0.178304
CDR20291_2950	-0.294938	0.474045	0.178059
ubiB	-0.2921	0.474045	0.17874
CDR20291_1902	-0.278661	0.474045	0.178724
clpB	0.317905	0.474045	0.178396
bglA	0.372043	0.474045	0.178625
cobD	-0.289746	0.474987	0.179233
bglG1	-0.943674	0.475413	0.179667
CDR20291_1920	0.595021	0.475413	0.179559
CDR20291_1878	0.358891	0.475454	0.17982
CDR20291_1395	-0.426172	0.47644	0.18033
CDR20291_2893	0.742773	0.478086	0.181091
CDR20291_2098	-0.594321	0.479309	0.181693
rpsP	-0.314815	0.480901	0.182457
phnJ	0.663267	0.480901	0.182653
asrA	0.736203	0.480901	0.182712
CDR20291_2601	0.306827	0.481593	0.183113
CDR20291_1855	-0.328767	0.482369	0.184027
tlpB	-0.292382	0.482369	0.184104
aldH	-0.289373	0.482369	0.183582
CDR20291_0317	0.376269	0.482369	0.183882
CDR20291_2752	0.384946	0.482369	0.183946
CDR20291_1162	0.419813	0.483396	0.184635
CDR20291_3290	-0.383085	0.487866	0.186564
CDR20291_3132	0.392103	0.487866	0.186624
miaA	-0.284187	0.488696	0.187082
aroK	-0.367005	0.489945	0.187702
CDR20291_1869	-0.378983	0.491701	0.188516
CDR20291_2595	0.369731	0.492166	0.188836
CDR20291_1094	-0.340553	0.492183	0.189126
CDR20291_1660	0.353267	0.492183	0.188986
CDR20291_1963	-0.26489	0.493404	0.189738
CDR20291_2264	-0.36935	0.49345	0.189898
CDR20291_2350	-0.947598	0.496945	0.191386
prdB	0.358351	0.497954	0.191918
CDR20291_1619	-0.415534	0.49828	0.192187
CDR20291_0956	-0.307284	0.49919	0.192682
CDR20291_0352	-0.338106	0.500287	0.19325
CDR20291_0503	-0.486461	0.501066	0.194213
CDR20291_2412	-0.378677	0.501066	0.193848
CDR20291_3381	-0.350992	0.501066	0.194487
CDR20291_2173	-0.328138	0.501066	0.194755
CDR20291_1225	-0.297144	0.501066	0.19497
CDR20291_1540	-0.282864	0.501066	0.193784
dnaE	-0.281148	0.501066	0.194316
prsA	0.286887	0.501066	0.1948
CDR20291_3172	0.311524	0.501066	0.195115
CDR20291_2988	0.392516	0.501066	0.195206
CDR20291_1848	0.582954	0.501066	0.194967
flgM	0.812681	0.501066	0.195284
CDR20291_3450	-0.320222	0.501794	0.195944
CDR20291_1997	0.40909	0.501794	0.195755
CDR20291_1783	0.56283	0.501794	0.196002
CDR20291_3525	-0.347752	0.501862	0.196463
CDR20291_3350	-0.301128	0.501862	0.196448
CDR20291_1481	0.306497	0.501862	0.196176
crt1	0.861854	0.502933	0.197027
gabT	0.338112	0.504159	0.197798
CDR20291_2348	0.35855	0.504159	0.197667
grpE	0.29081	0.506846	0.198998
CDR20291_2585	0.439749	0.507002	0.199205
CDR20291_3012	0.289348	0.508133	0.199796
CDR20291_2123	-0.427938	0.508271	0.199997
CDR20291_2281	-0.43447	0.510019	0.200979
CDR20291_1268	-0.292353	0.510019	0.200965
prdA	0.318908	0.510833	0.201447
CDR20291_1919	0.314859	0.511409	0.201822
CDR20291_1453	0.285398	0.511749	0.202103
glmD	0.324804	0.511831	0.202283
CDR20291_3071	0.33181	0.512221	0.202585
polA	-0.266115	0.512881	0.202994
CDR20291_1421	0.309059	0.51321	0.203272
CDR20291_3330	-0.374899	0.513283	0.203449
CDR20291_1465	-0.499148	0.513411	0.203648
CDR20291_1073	-0.58225	0.515892	0.205016
CDR20291_2746	0.351435	0.515892	0.205064
ctfB	0.883819	0.515892	0.205078
CDR20291_1810	0.330747	0.515975	0.205706
CDR20291_0228	0.370358	0.515975	0.205572
CDR20291_0791	0.446533	0.515975	0.205384
CDR20291_2522	0.905159	0.515975	0.205611
CDR20291_1113	-0.284145	0.516414	0.20603
spaE	-0.362584	0.516753	0.206314
CDR20291_2262	-0.381913	0.518137	0.207016
CDR20291_1459	0.346662	0.519509	0.207714
CDR20291_1590	-0.293758	0.519827	0.207991
CDR20291_2403	0.444263	0.520093	0.208247
CDR20291_0837	-0.297854	0.520574	0.20909
sseA	0.252732	0.520574	0.20919
CDR20291_2060	0.273185	0.520574	0.209113
CDR20291_0870	0.285709	0.520574	0.20903
CDR20291_2020	0.381286	0.520574	0.208741
CDR20291_0596	-0.318916	0.520596	0.209649
CDR20291_2385	-0.290531	0.520596	0.209433
CDR20291_0042	0.275784	0.520596	0.20951
rpsU	-0.298632	0.521295	0.210145
CDR20291_1171	0.26883	0.521295	0.210231
CDR20291_1285	-0.2692	0.522273	0.210776
CDR20291_3034	0.381905	0.523056	0.211243
CDR20291_3362	-0.367707	0.5261	0.212963
CDR20291_2673	-0.299998	0.5261	0.213079
CDR20291_2503	-0.267958	0.5261	0.212943
CDR20291_1784	0.468397	0.5261	0.212944
CDR20291_1705	0.33026	0.527356	0.21374
spoVAE	-0.408423	0.528969	0.214546
CDR20291_2823	0.481945	0.529465	0.2149
CDR20291_1614	-0.331856	0.529799	0.215188
CDR20291_2616	-0.34519	0.530264	0.215646
CDR20291_2910	-0.339531	0.530264	0.215744
CDR20291_0722	0.346603	0.530264	0.216098
CDR20291_0140	0.414415	0.530264	0.216141
CDR20291_0294	0.44502	0.530264	0.216025
CDR20291_0009	-0.298622	0.531286	0.216864
CDR20291_0639	-0.271404	0.531286	0.216768
CDR20291_0859	0.455478	0.532499	0.217512
CDR20291_2273	-0.639268	0.533308	0.218304
CDR20291_1609	-0.299685	0.533308	0.218045
gpr	0.508055	0.533308	0.218291
CDR20291_1141	-0.558034	0.533819	0.218823
CDR20291_2090	-0.514955	0.533819	0.218775
CDR20291_1084	-0.463566	0.533819	0.220206
CDR20291_0566	-0.351775	0.533819	0.219757
CDR20291_2265	-0.29554	0.533819	0.220119
CDR20291_0321	-0.279293	0.533819	0.219678
CDR20291_2665	-0.277555	0.533819	0.220137
CDR20291_1535	0.280387	0.533819	0.219015
CDR20291_2924	0.331939	0.533819	0.220177
CDR20291_2314	0.386986	0.533819	0.220139
CDR20291_3454	1.15518	0.533819	0.219492
CDR20291_1587	-0.259433	0.533956	0.220416
CDR20291_1901	-0.284543	0.53488	0.221099
argC	0.876137	0.53488	0.221106
CDR20291_0175	0.34452	0.535684	0.221593
thrC	-0.280196	0.53588	0.221983
CDR20291_2834	-0.272962	0.53588	0.221891
flhB	-0.313832	0.536226	0.222281
CDR20291_0013	0.266413	0.536791	0.22267
CDR20291_2953	-0.702116	0.537014	0.224054
CDR20291_2145	-0.527842	0.537014	0.224105
flhA	-0.348341	0.537014	0.223836
CDR20291_0314	-0.280179	0.537014	0.223044
CDR20291_3037	0.329548	0.537014	0.224156
CDR20291_1488	0.346662	0.537014	0.223462
feoA1	0.391457	0.537014	0.22412
oraE	0.447108	0.537014	0.22353
hisF	0.781652	0.537014	0.223946
CDR20291_1027	-0.324521	0.537265	0.224415
CDR20291_2022	0.262194	0.537591	0.224707
CDR20291_2084	-0.359041	0.538336	0.225639
snorO	-0.351903	0.538336	0.225424
CDR20291_0353	-0.272351	0.538336	0.225224
thiK	0.579843	0.538336	0.225589
CDR20291_2740	-0.285724	0.538574	0.225894
CDR20291_0600	0.435872	0.53959	0.226475
CDR20291_1709	-0.308324	0.540556	0.227348
CDR20291_1571	-0.292888	0.540556	0.227305
pmi	-0.246384	0.540556	0.227315
CDR20291_2311	-0.597975	0.541176	0.227765
CDR20291_1541	-0.376625	0.541194	0.227929
CDR20291_1721	0.29542	0.541198	0.228086
CDR20291_0387	0.526761	0.542794	0.228916
pgm2	-0.257589	0.543247	0.229281
srlE'	0.415746	0.543247	0.22942
CDR20291_1406	-0.298019	0.543553	0.229862
CDR20291_1091	-0.254751	0.543553	0.229846
tcdE	-0.501395	0.544056	0.230601
CDR20291_2965	-0.307209	0.544056	0.230859
rpoD1	-0.262094	0.544056	0.230553
rnfC	0.258473	0.544056	0.230343
malL	0.345466	0.544056	0.230795
aspC	0.260402	0.544144	0.231053
flgG	-0.398083	0.54432	0.231285
CDR20291_2263	-0.273352	0.545733	0.232043
pucC2	-0.783666	0.546277	0.232882
CDR20291_2575	-0.598984	0.546277	0.233061
ogt2	-0.431003	0.546277	0.232847
bcp	0.25807	0.546277	0.232629
CDR20291_3282	0.408978	0.546277	0.233025
argS	-0.249063	0.546468	0.2333
CDR20291_0135	0.710629	0.546498	0.233471
CDR20291_1815	0.330682	0.548119	0.234479
CDR20291_1156	0.685454	0.548119	0.234344
CDR20291_1938	-0.65693	0.548479	0.235089
CDR20291_0532	-0.259733	0.548479	0.235304
CDR20291_1246	0.267534	0.548479	0.235375
CDR20291_1911	0.323604	0.548479	0.235223
CDR20291_0281	0.400505	0.548479	0.235424
secA1	-0.251549	0.549721	0.236116
CDR20291_1652	-0.696568	0.55096	0.236873
CDR20291_1892	0.329783	0.55096	0.236965
purE	-0.28553	0.551296	0.237428
CDR20291_0624	-0.282929	0.551296	0.237287
CDR20291_0342	-0.301044	0.551931	0.23786
rpmB	-0.255392	0.552112	0.238097
CDR20291_1394	-0.615385	0.553115	0.238836
pgsA	-0.24763	0.553115	0.23899
CDR20291_2836	0.354492	0.553115	0.239008
CDR20291_0046	-0.250738	0.553436	0.239466
CDR20291_0536	0.435674	0.553436	0.239332
CDR20291_0163	0.316723	0.553806	0.239786
CDR20291_0509	-0.264013	0.553913	0.240117
CDR20291_2717	0.248284	0.553913	0.240631
dnaJ	0.286551	0.553913	0.240518
CDR20291_0746	0.353528	0.553913	0.240367
CDR20291_2796	0.557727	0.553913	0.240591
CDR20291_2889	-0.289575	0.554165	0.241059
spoVAC	0.738434	0.554165	0.241035
ffh	-0.269761	0.556817	0.242373
CDR20291_3496	-0.395811	0.557372	0.243366
CDR20291_0242	-0.322045	0.557372	0.243507
CDR20291_3124	-0.312336	0.557372	0.244193
CDR20291_1674	-0.295946	0.557372	0.243652
coaD	-0.289077	0.557372	0.244118
CDR20291_2521	-0.240753	0.557372	0.244222
CDR20291_1450	0.248088	0.557372	0.244214
spl	0.276681	0.557372	0.243806
glpK2	0.316825	0.557372	0.24372
CDR20291_2884	0.591975	0.557372	0.243606
iscS2	-0.314965	0.561691	0.246321
CDR20291_1664	-0.245839	0.561691	0.246438
CDR20291_2932	0.347193	0.562187	0.246818
CDR20291_3491	-0.711978	0.562383	0.247066
CDR20291_1668	-0.266389	0.563076	0.247648
CDR20291_0211	-0.264474	0.563076	0.247857
hemB	0.259942	0.563076	0.247807
CDR20291_2056	-0.624799	0.56316	0.248057
sigV	-0.335589	0.563332	0.248457
CDR20291_1714	-0.261604	0.563332	0.248447
gutM	0.459223	0.563558	0.248719
thiI	-0.331875	0.564965	0.249503
spoIIAB	0.347488	0.565125	0.249737
CDR20291_0343	-0.440033	0.5662	0.250378
CDR20291_0401	-0.279088	0.5662	0.250574
fhuG	0.321891	0.5662	0.250702
CDR20291_0043	-0.255411	0.566518	0.251005
pyrC	0.245497	0.567078	0.251417
CDR20291_0756	0.241493	0.568602	0.252288
CDR20291_1934	0.406802	0.568602	0.252421
CDR20291_0206	0.40128	0.568775	0.252661
CDR20291_0312	0.247375	0.569111	0.252975
CDR20291_1320	-0.236298	0.569168	0.253492
fbp	-0.234411	0.569168	0.253474
CDR20291_3022	0.430505	0.569168	0.253166
CDR20291_3188	0.531033	0.569734	0.253909
prfA	-0.267961	0.57048	0.254405
CDR20291_1470	-0.35357	0.570775	0.254702
CDR20291_1355	0.306572	0.571064	0.25516
CDR20291_2947	0.428247	0.571064	0.255017
CDR20291_3182	0.328435	0.572045	0.256093
CDR20291_0326	0.365609	0.572045	0.256072
garR	0.581401	0.572045	0.255952
trmD	-0.302752	0.573296	0.256818
CDR20291_2975	0.3569	0.574587	0.257562
CDR20291_2183	-0.38887	0.575457	0.258284
CDR20291_1751	-0.323329	0.575457	0.258223
CDR20291_3237	0.394116	0.576609	0.258967
CDR20291_2328	-0.22499	0.576614	0.259315
CDR20291_1770	0.344014	0.576614	0.259236
CDR20291_1111	0.639654	0.576614	0.259468
fliI	-0.328218	0.576861	0.259912
CDR20291_0334	-0.257428	0.576861	0.259799
CDR20291_2715	0.23468	0.577807	0.260505
fumB	0.449814	0.579123	0.261265
CDR20291_0886	-0.298786	0.579576	0.261885
CDR20291_2431	-0.290718	0.579576	0.261828
CDR20291_0147	0.270997	0.579576	0.261971
dinR	0.22531	0.57981	0.262243
CDR20291_3527	-0.242133	0.580637	0.262785
rrf	-0.272692	0.581194	0.263204
asd	-0.233765	0.582798	0.264183
CDR20291_0719	0.246894	0.582798	0.264423
CDR20291_3096	0.30035	0.582798	0.264435
coaBC	-0.225807	0.582884	0.264745
tepA	0.227014	0.582884	0.264978
CDR20291_0876	0.64539	0.582884	0.264876
CDR20291_0621	-0.315243	0.588548	0.267722
CDR20291_3473	0.355432	0.588557	0.267896
flhF	-0.354455	0.588808	0.26818
fleN	-0.334128	0.589011	0.268442
dhaT	0.239077	0.590253	0.269179
CDR20291_2245	-0.300051	0.590944	0.269664
CDR20291_0610	0.370045	0.59213	0.270376
CDR20291_3133	0.234703	0.592706	0.27081
CDR20291_0673	-0.288851	0.592796	0.271088
CDR20291_0109	0.239856	0.592796	0.271193
oppC	0.226162	0.592939	0.271429
CDR20291_1104	0.351285	0.593447	0.271833
CDR20291_3284	0.314126	0.593935	0.272227
CDR20291_2809	-0.314821	0.594952	0.272865
uvrA	-0.231273	0.595228	0.273163
CDR20291_3050	0.308809	0.595689	0.273547
deoC	-0.295344	0.59607	0.274065
CDR20291_1853	-0.272361	0.59607	0.273901
CDR20291_0051	-0.275854	0.596352	0.274366
CDR20291_0766	-0.280886	0.597483	0.275232
CDR20291_2553	0.291909	0.597483	0.275127
leuB	0.395982	0.598389	0.275821
CDR20291_0225	0.381921	0.598419	0.27618
CDR20291_0601	0.500756	0.598419	0.276155
opuCC	0.234383	0.598504	0.276392
CDR20291_1508	-0.332129	0.600755	0.277929
CDR20291_0455	0.274613	0.600755	0.277633
CDR20291_1139	0.293972	0.600755	0.277951
guaA	-0.240658	0.602278	0.278829
CDR20291_2011	-0.305055	0.603229	0.279443
CDR20291_2998	0.302797	0.604678	0.280289
CDR20291_2269	0.235703	0.604926	0.280578
CDR20291_3393	-0.229862	0.605676	0.281101
CDR20291_2948	-0.271913	0.605851	0.281608
CDR20291_1452	0.237541	0.605851	0.281782
CDR20291_2902	0.243302	0.605851	0.281723
CDR20291_3451	0.288073	0.605851	0.281881
CDR20291_2507	0.233182	0.606	0.282184
CDR20291_0034	0.482223	0.606	0.282299
CDR20291_0632	0.252074	0.606218	0.282575
CDR20291_0295	0.292718	0.60693	0.283082
sip3	-0.231915	0.608264	0.28388
CDR20291_2463	-0.310921	0.608562	0.284466
CDR20291_1979	-0.228986	0.608562	0.285247
CDR20291_2624	0.231971	0.608562	0.28448
CDR20291_1456	0.23725	0.608562	0.284893
vncR	0.275466	0.608562	0.284916
CDR20291_1672	0.288019	0.608562	0.284945
CDR20291_2453	0.439652	0.608562	0.285183
pepI	0.217684	0.608849	0.285557
CDR20291_1870	0.380127	0.609051	0.285827
CDR20291_1755	-0.904276	0.609381	0.286158
CDR20291_3023	0.286321	0.609496	0.286387
CDR20291_1461	0.258628	0.611208	0.287368
CDR20291_1265	-0.245749	0.611713	0.287958
CDR20291_1336	0.356303	0.611713	0.287907
CDR20291_3341	-0.226961	0.613734	0.28909
CDR20291_1798	0.244035	0.613734	0.28944
CDR20291_0776	0.282822	0.613734	0.289401
CDR20291_0895	0.324045	0.614343	0.289905
glcK	-0.211644	0.614913	0.290351
CDR20291_0735	0.493831	0.614945	0.290543
CDR20291_3067	-0.481149	0.616614	0.291666
ppdK	-0.242168	0.616614	0.291687
CDR20291_0472	-0.348809	0.617286	0.292183
CDR20291_2167	-0.481316	0.61734	0.292395
CDR20291_0495	-0.312954	0.61734	0.292644
CDR20291_2499	0.235337	0.61734	0.292921
CDR20291_2943	0.360528	0.61734	0.292918
CDR20291_0432	0.254839	0.617951	0.293388
CDR20291_0035	-0.254198	0.61882	0.293995
CDR20291_0157	0.260099	0.61882	0.294158
CDR20291_1551	0.259166	0.619795	0.2948
CDR20291_3392	-0.215695	0.619898	0.295028
moaA	-0.232944	0.620019	0.295264
CDR20291_3072	0.287572	0.620393	0.295621
CDR20291_0273	-0.329421	0.621165	0.296168
CDR20291_0158	-0.694179	0.621457	0.296743
CDR20291_1226	-0.253059	0.621457	0.296771
bclA3	0.285767	0.621457	0.297203
CDR20291_2942	0.291236	0.621457	0.296854
CDR20291_3016	0.293471	0.621457	0.297086
CDR20291_2578	-0.288018	0.622465	0.298044
CDR20291_3317	-0.231209	0.622465	0.29796
CDR20291_1528	-0.276373	0.623049	0.298568
soj	-0.238511	0.623049	0.298753
CDR20291_1816	0.329474	0.623049	0.298862
CDR20291_1410	-0.221869	0.624099	0.299546
CDR20291_2571	-0.213221	0.624467	0.299902
hisG	-0.516235	0.624508	0.300282
vanR	-0.214951	0.624508	0.300264
CDR20291_1147	-0.323523	0.62461	0.301263
CDR20291_1337	-0.300647	0.62461	0.302132
fliP	-0.280886	0.62461	0.302063
CDR20291_2008	-0.245235	0.62461	0.301878
CDR20291_1390	-0.239008	0.62461	0.301666
CDR20291_3010	0.214461	0.62461	0.301093
CDR20291_3125	0.273254	0.62461	0.300646
CDR20291_1824	0.296941	0.62461	0.30114
CDR20291_3448	0.346957	0.62461	0.301853
CDR20291_3099	0.393285	0.62461	0.30203
CDR20291_0023	-0.338153	0.624649	0.302331
CDR20291_0710	0.214836	0.62881	0.304526
oppB	0.209527	0.628993	0.304796
CDR20291_0862	0.287477	0.629599	0.305271
nrdG	-0.207109	0.630158	0.305749
CDR20291_2671	0.23272	0.630158	0.306118
CDR20291_3145	0.274293	0.630158	0.30645
CDR20291_1708	0.326907	0.630158	0.306315
CDR20291_2880	0.368929	0.630158	0.30607
CDR20291_2122	-0.216966	0.631941	0.3075
CDR20291_2755	-0.283151	0.632969	0.308182
secG	-0.232473	0.633971	0.309029
CDR20291_0246	-0.220139	0.633971	0.309036
CDR20291_3444	-0.235704	0.635538	0.310166
CDR20291_1949	0.438032	0.635538	0.310056
cheD	-0.306492	0.636803	0.311374
cheR	-0.272563	0.636803	0.311518
CDR20291_0824	-0.222716	0.636803	0.311346
CDR20291_3007	-0.21818	0.636803	0.311243
scpA	-0.278384	0.638054	0.31232
CDR20291_2873	-0.224825	0.638054	0.312497
CDR20291_2469	-0.226524	0.64376	0.315478
CDR20291_1473	0.253498	0.643765	0.315665
CDR20291_0439	-0.276139	0.645692	0.316797
CDR20291_1322	-0.246271	0.647303	0.31784
CDR20291_0891	-0.200662	0.647303	0.31796
CDR20291_0404	-0.207935	0.647406	0.318203
CDR20291_0515	0.21574	0.647406	0.318384
CDR20291_2251	-0.579915	0.648683	0.319199
CDR20291_1132	-0.249971	0.648695	0.319392
CDR20291_2383	0.280254	0.648876	0.319668
CDR20291_2801	-0.753506	0.649069	0.320138
CDR20291_3207	-0.315748	0.649069	0.320019
CDR20291_3006	-0.251002	0.650826	0.321198
CDR20291_3530	0.20277	0.650826	0.321379
CDR20291_3230	-0.203847	0.651249	0.321776
purA	-0.209152	0.651286	0.322152
CDR20291_1195	0.200046	0.651286	0.32217
fhuB	0.302844	0.652249	0.322834
valS	-0.211422	0.652448	0.323223
CDR20291_0014	0.196268	0.652448	0.323497
CDR20291_0457	0.3935	0.652448	0.323341
CDR20291_2049	0.297343	0.653278	0.324096
CDR20291_0201	-0.272793	0.653839	0.324642
hpdA	-0.254081	0.653839	0.32494
CDR20291_1891	0.208584	0.653839	0.324866
CDR20291_3466	0.576634	0.654208	0.325313
CDR20291_1423	0.277387	0.65609	0.326437
ssuA	0.216141	0.657236	0.327197
CDR20291_3223	-0.235686	0.657643	0.327858
CDR20291_0931	-0.202265	0.657643	0.327671
CDR20291_1161	0.192687	0.657643	0.327968
CDR20291_0770	0.195619	0.658802	0.328736
hydN1	0.263863	0.660202	0.329625
CDR20291_2885	-0.709262	0.660362	0.329895
CDR20291_2627	-0.279929	0.660735	0.330463
hpdB	-0.208298	0.660735	0.330359
stp	-0.284821	0.663642	0.332188
CDR20291_3276	0.368848	0.663642	0.332299
uvrC	0.209375	0.663892	0.332616
fliE	-0.265853	0.66429	0.333198
fur	0.261636	0.66429	0.333159
CDR20291_0563	-0.271643	0.664553	0.333877
CDR20291_0780	0.261469	0.664553	0.333665
CDR20291_2511	0.492985	0.664553	0.333905
glyQ	-0.210016	0.664654	0.334339
CDR20291_1572	-0.204189	0.664654	0.33416
nirC	0.453309	0.664677	0.334542
xdhA3	0.350217	0.66491	0.334851
CDR20291_3204	-0.254171	0.665253	0.335215
CDR20291_1516	-0.273325	0.665549	0.335556
thiC	0.253081	0.665868	0.335909
CDR20291_0468	-0.293928	0.66801	0.337182
CDR20291_3186	0.350892	0.668207	0.337475
CDR20291_3185	0.283158	0.670473	0.338812
CDR20291_2941	0.222164	0.67078	0.339161
CDR20291_0429	-0.277599	0.670812	0.33986
kamA	-0.248967	0.670812	0.339854
hgdC	-0.236829	0.670812	0.33995
CDR20291_2940	0.369659	0.670812	0.339935
CDR20291_1457	0.230443	0.671137	0.340308
ascB2	-0.253717	0.671922	0.3409
CDR20291_0239	0.670493	0.672446	0.34136
CDR20291_1069	0.225216	0.674242	0.342855
CDR20291_0764	0.266573	0.674242	0.342674
CDR20291_2158	0.287297	0.674242	0.342552
CDR20291_1743	0.533609	0.674489	0.343175
CDR20291_1514	-0.438292	0.675981	0.34428
opuCA	0.208982	0.675981	0.344518
CDR20291_3349	0.2154	0.675981	0.344454
CDR20291_0486	0.208072	0.678568	0.346091
CDR20291_3300	0.242726	0.678568	0.346228
CDR20291_3056	-0.271593	0.678915	0.346796
dpaL1	0.422011	0.678915	0.346621
CDR20291_3463	-0.348464	0.679389	0.348434
CDR20291_3483	-0.237871	0.679389	0.348605
CDR20291_1194	-0.206818	0.679389	0.348533
agaA	-0.206709	0.679389	0.347521
pcrA	-0.200052	0.679389	0.348151
purL	0.197488	0.679389	0.34859
CDR20291_1792	0.531738	0.679389	0.347847
asrB	0.695574	0.679389	0.34808
CDR20291_3488	-0.263481	0.67954	0.348879
pbuX	0.253984	0.68118	0.349917
CDR20291_0758	0.220768	0.682081	0.350577
CDR20291_1314	-0.276019	0.682448	0.351184
CDR20291_1908	-0.236031	0.682448	0.351822
acd	-0.210325	0.682448	0.351946
add	0.242552	0.682448	0.351627
CDR20291_1478	0.351839	0.682448	0.351716
CDR20291_2179	0.626993	0.682448	0.351687
dpaB	-0.228674	0.682806	0.352327
CDR20291_2161	0.215299	0.682813	0.352724
CDR20291_0436	0.251695	0.682813	0.352695
CDR20291_2432	-0.201771	0.683439	0.353245
CDR20291_2626	0.270793	0.68352	0.353484
CDR20291_2785	0.328455	0.683825	0.354036
leuA	0.448975	0.683825	0.353958
CDR20291_1951	0.276148	0.684174	0.354588
CDR20291_0032	0.320086	0.684174	0.354611
CDR20291_0245	-0.26078	0.685868	0.355686
cbiN	0.208967	0.688606	0.357305
clpC	0.183273	0.689454	0.357944
CDR20291_1750	-0.289816	0.689559	0.358396
CDR20291_0346	0.253123	0.689559	0.358225
rocR	-0.266061	0.690466	0.359066
CDR20291_1411	-0.257249	0.690579	0.359324
CDR20291_3225	0.213021	0.691885	0.360402
CDR20291_1006	0.246548	0.691885	0.360323
CDR20291_0565	-0.236595	0.692032	0.360926
CDR20291_1377	-0.182901	0.692032	0.360851
dacF	0.274622	0.692032	0.361077
CDR20291_2182	-0.355868	0.692108	0.36136
CDR20291_2514	-0.256398	0.692108	0.361667
CDR20291_3504	0.280983	0.692108	0.361716
CDR20291_1749	-0.206478	0.692269	0.362199
CDR20291_0209	0.485133	0.692269	0.362049
CDR20291_0356	-0.246201	0.693562	0.363075
CDR20291_1509	-0.265532	0.694455	0.364344
CDR20291_2581	-0.225122	0.694455	0.363976
CDR20291_2372	-0.203565	0.694455	0.364253
CDR20291_3238	0.315212	0.694455	0.364172
CDR20291_0727	-0.184021	0.694945	0.364801
CDR20291_0984	-0.212856	0.695351	0.365215
CDR20291_0494	-0.232823	0.695878	0.366093
CDR20291_3063	0.251578	0.695878	0.366068
CDR20291_0208	0.363694	0.695878	0.365744
kdgA	-0.258172	0.69629	0.366711
CDR20291_1447	0.204106	0.69629	0.366651
CDR20291_3486	-0.269281	0.697535	0.367568
CDR20291_2001	-0.230764	0.698371	0.36821
CDR20291_1814	0.267172	0.699984	0.369262
CDR20291_2963	0.340892	0.700693	0.369838
CDR20291_1757	-0.676373	0.702715	0.371166
ftsK	-0.185346	0.702715	0.37131
CDR20291_1409	-0.247504	0.703205	0.372524
CDR20291_2901	0.196961	0.703205	0.372151
CDR20291_0806	0.252615	0.703205	0.372721
CDR20291_1800	0.300695	0.703205	0.372361
fliC	0.31167	0.703205	0.372786
CDR20291_3511	0.311994	0.703205	0.372529
spoIIGA	-0.348022	0.704133	0.373663
CDR20291_3493	-0.244181	0.704133	0.373684
cysM	0.233116	0.704417	0.374037
CDR20291_2916	-0.25761	0.70492	0.374508
CDR20291_2501	-0.220787	0.706121	0.375349
CDR20291_0805	-0.420799	0.706654	0.376208
CDR20291_0745	-0.185362	0.706654	0.376103
CDR20291_1759	0.188349	0.706654	0.376244
cbiQ	-0.392748	0.70909	0.378026
CDR20291_1134	-0.184701	0.70909	0.378154
CDR20291_0562	0.265059	0.70909	0.378107
CDR20291_2315	0.361127	0.70936	0.378503
CDR20291_1476	-0.273294	0.709407	0.379533
CDR20291_3203	-0.252426	0.709407	0.379289
CDR20291_2679	-0.208689	0.709407	0.379485
CDR20291_3045	0.236861	0.709407	0.379755
CDR20291_3000	0.254552	0.709407	0.379691
CDR20291_1233	0.27113	0.709407	0.379157
CDR20291_0500	-0.245464	0.709976	0.380264
CDR20291_0130	0.365152	0.710272	0.380832
CDR20291_0291	0.422609	0.710272	0.380669
CDR20291_1166	-0.221628	0.710514	0.381582
CDR20291_1153	-0.206999	0.710514	0.381178
CDR20291_2150	-0.188484	0.710514	0.381781
CDR20291_3449	0.242899	0.710514	0.381763
CDR20291_2420	-0.222856	0.711795	0.382746
CDR20291_3153	-0.218539	0.711795	0.38288
hisI	0.254073	0.712304	0.383359
CDR20291_2995	0.253672	0.712546	0.383694
CDR20291_3156	-0.262488	0.712563	0.384115
CDR20291_2121	-0.176359	0.712563	0.384105
CDR20291_1500	0.24147	0.71281	0.384453
sleB	-0.661022	0.712885	0.384699
csdA	-0.268207	0.71293	0.385187
CDR20291_1809	-0.218514	0.71293	0.385002
CDR20291_2171	-0.215052	0.71293	0.38534
CDR20291_2528	-0.229916	0.714139	0.386199
CDR20291_3044	0.258472	0.714498	0.386599
coaE	-0.274922	0.714893	0.387316
CDR20291_1983	0.215762	0.714893	0.387431
abgB2	0.279721	0.714893	0.387149
CDR20291_0189	0.206398	0.714938	0.387662
hemK	-0.186192	0.715857	0.388366
CDR20291_3452	0.18543	0.717519	0.389475
CDR20291_0355	0.179586	0.718167	0.390034
atpH	-0.191087	0.718642	0.390499
minE	0.174523	0.719177	0.390997
CDR20291_1805	-0.227602	0.719207	0.391221
CDR20291_1585	-0.192667	0.720602	0.392187
CDR20291_2568	0.247484	0.721103	0.392667
CDR20291_0004	-0.180207	0.722097	0.393417
CDR20291_0400	-0.230788	0.722541	0.393867
prdC	0.247842	0.72259	0.394102
spoIIIAD	0.330356	0.723076	0.394575
CDR20291_2188	0.218705	0.723373	0.394946
CDR20291_1607	0.266026	0.726077	0.396997
CDR20291_3500	0.270311	0.726077	0.397049
cotJB2	0.32913	0.726077	0.39705
CDR20291_1240	0.180495	0.726169	0.39731
CDR20291_0049	-0.197848	0.726378	0.397634
CDR20291_0753	0.266881	0.726413	0.397862
CDR20291_1083	-0.352681	0.72754	0.398736
CDR20291_1513	-0.19356	0.72754	0.398899
hisZ	-0.458985	0.727936	0.399896
CDR20291_3328	-0.230412	0.727936	0.400017
ispA	-0.229549	0.727936	0.399378
CDR20291_1378	-0.168441	0.727936	0.399604
CDR20291_2701	0.29905	0.727936	0.400165
CDR20291_2016	-0.222796	0.729153	0.40124
CDR20291_2488	-0.221772	0.729153	0.401866
CDR20291_3113	-0.196888	0.729153	0.401641
CDR20291_1286	-0.187227	0.729153	0.401307
CDR20291_2462	-0.183016	0.729153	0.40226
CDR20291_1181	-0.182722	0.729153	0.402306
leuC	0.38887	0.729153	0.402082
ftsH2	0.18645	0.729212	0.402759
CDR20291_2647	0.213903	0.729212	0.402577
moaC	-0.262411	0.729627	0.403198
CDR20291_0328	-0.198695	0.730406	0.40384
CDR20291_2454	0.269244	0.730537	0.404122
CDR20291_1267	-0.250986	0.73122	0.404897
CDR20291_1011	-0.206783	0.73122	0.404922
CDR20291_2646	0.209849	0.731228	0.405137
CDR20291_0335	-0.195717	0.731377	0.405641
CDR20291_2051	0.257838	0.731377	0.405621
CDR20291_0099	-0.179121	0.731645	0.406001
addB	-0.170025	0.731953	0.406383
CDR20291_2922	-0.386439	0.733013	0.407183
CDR20291_0448	-0.177474	0.733281	0.407731
CDR20291_3100	0.239648	0.733281	0.407754
CDR20291_0603	0.283635	0.734135	0.408441
tldD	0.18827	0.734159	0.408665
CDR20291_1874	-0.222314	0.73497	0.409745
CDR20291_0808	-0.175478	0.73497	0.409752
CDR20291_0162	0.463125	0.73497	0.40942
CDR20291_1606	-0.279439	0.735369	0.410373
CDR20291_0191	0.219521	0.735369	0.410399
CDR20291_1670	0.239729	0.735417	0.410638
CDR20291_0357	-0.225595	0.735547	0.411001
CDR20291_0197	0.178801	0.735547	0.411341
CDR20291_3269	0.22952	0.735547	0.411346
cobU	-0.217306	0.735564	0.411568
CDR20291_3526	-0.1902	0.737554	0.412894
hpdC	-0.392732	0.738491	0.4138
CDR20291_2068	-0.213497	0.738491	0.413845
CDR20291_0463	-0.177318	0.738962	0.414427
CDR20291_1777	0.214839	0.738962	0.414824
CDR20291_0706	0.229357	0.738962	0.414544
CDR20291_0861	0.245949	0.738962	0.41496
CDR20291_1055	-0.223316	0.739243	0.415331
CDR20291_0282	-0.221711	0.740824	0.416433
CDR20291_1023	-0.198859	0.741327	0.41693
argB	-0.579441	0.742303	0.417693
CDR20291_1914	-0.264181	0.742326	0.418561
CDR20291_2904	-0.229376	0.742326	0.418321
rplI	0.177935	0.742326	0.418493
cbiJ	0.219952	0.742326	0.418117
CDR20291_1851	0.42776	0.742822	0.419055
racX	0.229794	0.745073	0.420629
CDR20291_0542	0.245409	0.745073	0.420755
murB	-0.235224	0.74516	0.421019
CDR20291_0382	-0.273855	0.746201	0.422037
aspS	-0.18158	0.746201	0.421992
CDR20291_0214	-0.215752	0.746724	0.422548
CDR20291_0638	-0.373678	0.746786	0.423013
CDR20291_0622	-0.167528	0.746786	0.422868
CDR20291_3468	0.191615	0.746848	0.423479
CDR20291_2157	0.207783	0.746848	0.423426
CDR20291_2446	0.170622	0.747808	0.424239
flgC	-0.1839	0.747865	0.424703
CDR20291_3048	0.165608	0.747865	0.424504
CDR20291_0385	0.51256	0.749932	0.426093
CDR20291_0395	-0.210115	0.750973	0.426915
CDR20291_0392	0.243311	0.750973	0.427227
CDR20291_2786	0.378802	0.750973	0.427333
CDR20291_3199	0.179099	0.751101	0.427857
cysS	0.185329	0.751101	0.428056
CDR20291_2019	0.309699	0.751101	0.427703
CDR20291_2289	0.362203	0.751495	0.428497
CDR20291_0139	-0.325859	0.751717	0.428841
CDR20291_2126	0.173849	0.752219	0.429344
nusB	-0.211764	0.752874	0.429934
bclA2	0.223096	0.753152	0.430311
dapA2	-0.162633	0.753325	0.431013
dnaF	-0.158712	0.753325	0.431192
CDR20291_1967	0.161525	0.753325	0.431379
CDR20291_3409	0.163397	0.753325	0.430897
fliS2	0.276632	0.753325	0.431495
CDR20291_2843	0.205629	0.753551	0.431842
CDR20291_2604	0.17947	0.754727	0.432733
CDR20291_2732	0.242165	0.756435	0.433931
pepD	-0.20227	0.75697	0.434456
dapD	-0.156278	0.757067	0.4349
cheB	0.211117	0.757067	0.435166
CDR20291_1747	0.50748	0.757067	0.43512
CDR20291_1667	-0.222442	0.75724	0.435703
CDR20291_1703	0.194837	0.75724	0.43569
CDR20291_0640	-0.171796	0.757366	0.436405
CDR20291_2402	0.238333	0.757366	0.43643
CDR20291_3123	0.379127	0.757366	0.436289
[truncated: 1,470 more rows]
